# Supplementary material for: ThermomiR-377-3p-induced suppression of Cirbp expression is required for effective elimination of cancer cells and cancer stem-like cells by hyperthermia
Source: J Exp Clin Cancer Res. 2024 Feb 29;43:62. doi: 10.1186/s13046-024-02983-3 (PMC10903011; doi:10.1186/s13046-024-02983-3)
Supplement: Supplementary file 2 — Supplementary Material 2. [file 13046_2024_2983_MOESM2_ESM.xlsx]

## Sheet: Table S3
Geneid	NPC+42℃	NPC	FC	log2FC
MARCH1	0.15966	0.0376431	4.24142	2.08455
MARCH5	4.63573	1.77141	2.61697	1.3879
MARCH7	4.87767	1.19052	4.09709	2.0346
SEPT2	18.5685	5.49853	3.37699	1.75574
SEPT7	57.6015	7.28074	7.91149	2.98395
SEPT10	24.2799	6.51266	3.7281	1.89844
SEPT11	11.7462	2.51178	4.67646	2.22542
SEPT15	34.7963	12.1091	2.87357	1.52284
A2ML1-AS1	5.27844	1.22949	4.2932	2.10205
AAED1	2.71786	1.12358	2.41892	1.27437
AAGAB	15.2091	5.825	2.61101	1.38461
AASDH	1.37605	0.161553	8.51764	3.09045
AASDHPPT	4.6254	1.09442	4.22634	2.07941
AASS	2.17445	0.754766	2.88097	1.52655
ABC12-49244600F4.4	3.38591	1.69761	1.99451	0.996038
ABCA1	0.232335	0.109446	2.12282	1.08598
ABCA10	1.09436	0.132238	8.27571	3.04888
ABCA11P	2.09286	0.949062	2.20518	1.1409
ABCA12	0.190037	0.0624913	3.04102	1.60455
ABCA13	0.0329169	0.00685539	4.80161	2.26352
ABCA17P	0.39635	0.154151	2.57118	1.36243
ABCA5	0.949563	0.0894389	10.6169	3.40829
ABCB10	0.958897	0.261151	3.67182	1.87649
ABCB7	17.7998	6.62603	2.68635	1.42565
ABCC11	0.363975	0.180483	2.01668	1.01198
ABCC2	0.433213	0.0734369	5.89912	2.5605
ABCC4	2.18011	0.740007	2.94607	1.55879
ABCC5	1.79999	0.925752	1.94436	0.959292
ABCC9	2.04853	0.762652	2.68607	1.42549
ABCD3	2.47585	0.495631	4.99536	2.32059
ABCE1	9.79115	2.67155	3.66498	1.8738
ABCG2	0.278443	0.0404578	6.88231	2.78289
ABHD10	12.6361	4.35	2.90485	1.53847
ABHD13	5.99863	2.09441	2.86412	1.51809
ABHD17B	0.668384	0.265143	2.52084	1.33391
ABHD18	0.532	0.216556	2.45664	1.29668
ABHD3	1.12169	0.217134	5.16587	2.36901
ABHD5	1.71216	0.896602	1.90961	0.933274
ABI1	7.89658	3.67355	2.14958	1.10406
ABRACL	20.7716	11.1418	1.86429	0.898628
AC002056.3	1.56964	0.516156	3.04102	1.60455
AC002066.1	3.13152	1.10494	2.83412	1.5029
AC002117.1	3.02201	0.892397	3.3864	1.75975
AC003002.4	4.75023	1.72052	2.76092	1.46515
AC003002.6	0.648612	0.351214	1.84677	0.885006
AC003006.7	1.80895	0.627897	2.88097	1.52655
AC004549.6	4.16812	0.604351	6.89686	2.78594
AC004951.6	0.386943	0.175187	2.20874	1.14322
AC005037.3	14.9059	5.84588	2.54982	1.3504
AC005042.4	1.72089	0.667822	2.57686	1.36562
AC005062.2	4.06491	2.11643	1.92064	0.94159
AC005154.6	1.14827	0.175086	6.55829	2.71332
AC005363.9	36.938	6.14682	6.00929	2.58719
AC005538.3	20.5636	11.3643	1.8095	0.855587
AC005540.3	2.22038	0.569139	3.90131	1.96396
AC005614.3	0.635935	0.340054	1.8701	0.903116
AC005682.5	1.20696	0.671966	1.79616	0.844914
AC005740.5	8.48701	2.56578	3.30777	1.72586
AC005822.1	5.00949	1.58075	3.16906	1.66406
AC006277.2	1.98228	0.800397	2.47662	1.30837
AC006460.2	10.4364	3.89373	2.6803	1.42239
AC006978.6	2.36591	0.238419	9.92332	3.31082
AC007098.1	5.75327	1.56286	3.68123	1.88019
AC007163.6	16.7882	4.54751	3.69173	1.8843
AC007238.1	4.88653	2.02786	2.4097	1.26885
AC007319.1	3.8388	1.46572	2.61906	1.38905
AC007383.4	1.33492	0.278015	4.80161	2.26352
AC007566.10	0.940441	0.1399	6.72225	2.74894
AC007620.3	1.0998	0.18526	5.93653	2.56962
AC007899.3	2.63295	1.26542	2.0807	1.05707
AC007906.1	2.95547	0.788161	3.74983	1.90682
AC008074.1	9.40624	2.01541	4.66716	2.22255
AC008277.1	13.4956	3.04846	4.42702	2.14633
AC008592.3	4.58125	1.4859	3.08314	1.6244
AC008982.2	6.30404	0.596773	10.5635	3.40102
AC009120.5	1.40748	0.509784	2.76092	1.46515
AC009120.6	78.4011	40.493	1.93616	0.9532
AC009121.1	6.43955	1.2573	5.12172	2.35663
AC009133.22	0.205855	0.10718	1.92064	0.94159
AC009228.1	8.46154	1.45984	5.79623	2.53511
AC009245.3	9.61451	5.15757	1.86415	0.898521
AC009302.2	4.50769	1.34112	3.36113	1.74894
AC009303.1	0.791785	0.320639	2.4694	1.30416
AC009403.2	2.84406	1.38421	2.05464	1.03889
AC009404.2	0.278497	0.0402783	6.91432	2.78959
AC009487.6	0.961897	0.287552	3.34512	1.74206
AC009501.4	7.11877	0.872106	8.16273	3.02905
AC009948.5	0.706162	0.18792	3.75778	1.90988
AC009948.7	1.89326	0.733574	2.58086	1.36785
AC010127.3	0.55267	0.19783	2.79366	1.48216
AC010184.1	10.9192	4.2639	2.56086	1.35663
AC010226.4	3.68569	0.832009	4.42987	2.14726
AC010468.1	1.46013	0.800243	1.82461	0.867589
AC010492.2	0.592318	0.145127	4.08137	2.02905
AC010547.9	1.34894	0.355615	3.79327	1.92344
AC010976.2	0.991352	0.427164	2.32078	1.21461
AC011043.1	0.958232	0.178715	5.3618	2.42272
AC012358.8	0.814452	0.186169	4.3748	2.12922
AC013268.3	0.378227	0.0281324	13.4445	3.74894
AC013461.1	5.74667	1.72227	3.33669	1.73842
AC015849.14	1.85443	0.827593	2.24075	1.16398
AC015971.2	30.8879	14.9276	2.06918	1.04906
AC016644.1	3.83369	0.677901	5.65523	2.49959
AC016738.4	0.234208	0.0469009	4.99367	2.3201
AC017101.10	1.48442	0.801504	1.85205	0.889122
AC018816.3	2.91093	1.5156	1.92064	0.94159
AC019097.7	3.45962	0.0889521	38.893	5.28144
AC021224.1	40.6239	22.0476	1.84256	0.881708
AC022007.5	0.63207	0.154867	4.08137	2.02905
AC022182.2	3.37542	0.482731	6.99234	2.80578
AC023283.1	26.1921	8.6911	3.01367	1.59152
AC025263.3	2.40602	0.417572	5.76193	2.52655
AC025442.3	3.19802	1.76702	1.80984	0.85586
AC025918.2	128.44	25.1789	5.1011	2.35081
AC026271.5	2.60831	0.873024	2.98767	1.57902
AC026348.1	0.597959	0.0939872	6.36213	2.66951
AC062029.1	0.469097	0.198444	2.36387	1.24115
AC064852.4	11.989	5.76203	2.0807	1.05707
AC068134.10	1.27484	0.165939	7.68257	2.94159
AC069277.2	1.0177	0.454177	2.24075	1.16398
AC073063.10	4.34431	1.56179	2.78162	1.47593
AC073130.1	2.46483	0.485241	5.0796	2.34471
AC073130.3	2.84144	0.784273	3.62303	1.8572
AC073254.1	0.480373	0.114086	4.21064	2.07404
AC073333.8	8.57489	3.27908	2.61503	1.38683
AC073641.2	2.78072	0.914403	3.04102	1.60455
AC074033.1	316.021	140.93	2.2424	1.16504
AC078883.3	37.9804	12.6571	3.00072	1.58531
AC078883.4	35.8936	9.72495	3.69088	1.88396
AC079305.10	26.0454	10.4162	2.50046	1.32219
AC083843.1	0.190777	0.0209115	9.12306	3.18952
AC083873.4	3.88483	1.21955	3.18546	1.6715
AC083899.3	0.550751	0.222555	2.47468	1.30724
AC084219.4	3.8341	0.318652	12.0323	3.58884
AC090094.1	390.49	89.2927	4.37314	2.12867
AC090602.2	3.98639	1.81611	2.19502	1.13423
AC092155.1	18.8883	9.73159	1.94093	0.95675
AC092415.1	1.9205	0.576881	3.32912	1.73514
AC092687.5	59.1185	25.6891	2.30131	1.20246
AC093110.3	14.7059	4.9987	2.94194	1.55677
AC093375.1	0.473898	0.0722163	6.5622	2.71418
AC093818.1	4.92638	1.32256	3.72488	1.8972
AC096649.2	2.1476	0.394647	5.44182	2.44409
AC096949.1	1.33219	0.22282	5.97878	2.57985
AC099850.1	6.17064	2.05228	3.00672	1.58819
AC104134.2	5.31899	1.49696	3.55319	1.82911
AC107081.5	7.1632	2.64943	2.70368	1.43492
AC107982.4	0.338077	0.0502922	6.72225	2.74894
AC108463.2	13.7513	2.73201	5.03341	2.33154
AC110615.1	5.75582	1.76624	3.2588	1.70434
AC113404.1	5.55147	1.12547	4.93256	2.30234
AC137932.4	1.81838	0.669875	2.71451	1.44069
AC142472.6	0.937638	0.450636	2.0807	1.05707
AC144449.1	2.08876	1.02356	2.04068	1.02905
AC144530.1	1.58378	0.471206	3.36113	1.74894
AC159540.1	0.785118	0.0185808	42.2542	5.40102
ACAA2	3.61463	1.75309	2.06187	1.04395
ACAD11	7.2977	2.0568	3.54808	1.82704
ACADM	11.4663	1.7975	6.37902	2.67333
ACADSB	1.44041	0.26131	5.51225	2.46264
ACAP2	3.68631	1.32943	2.77285	1.47137
ACAT1	21.8131	4.57214	4.77087	2.25425
ACAT2	0.350513	0.16729	2.09525	1.06712
ACBD3	63.3472	17.7794	3.56296	1.83308
ACBD5	6.15503	1.39106	4.42471	2.14558
ACBD7	2.97582	1.57121	1.89397	0.921412
ACE2	0.335838	0.0666121	5.04169	2.33391
ACER3	1.28665	0.495654	2.59587	1.37622
ACKR4	2.3479	0.560891	4.18602	2.06558
ACP1	8.19534	3.60689	2.27213	1.18405
ACRC	1.49985	0.325003	4.61488	2.20629
ACSBG1	3.14691	1.07642	2.92349	1.54769
ACSL1	1.46873	0.608644	2.41312	1.2709
ACSL3	10.233	3.22384	3.17417	1.66638
ACSL4	4.61961	0.845912	5.46111	2.44919
ACSM3	0.276925	0.0417923	6.62622	2.72819
ACTA1	0.419971	0.0874646	4.80161	2.26352
ACTL6A	95.4171	24.2217	3.93933	1.97795
ACTL8	0.30315	0.122763	2.4694	1.30416
ACTR10	6.62988	1.83724	3.60861	1.85144
ACTR2	22.3946	5.39192	4.15336	2.05428
ACTR3	9.2102	2.17318	4.23812	2.08343
ACTR6	6.69351	2.07473	3.2262	1.68984
ACTRT3	0.360117	0.130434	2.76092	1.46515
ACVR2A	0.333868	0.115887	2.88097	1.52655
ACYP1	13.3688	5.50455	2.42868	1.28018
ADAL	1.22431	0.257266	4.75893	2.25064
ADAM10	3.81343	0.837062	4.55573	2.18768
ADAM12	1.35951	0.606719	2.24075	1.16398
ADAM17	8.59858	3.81015	2.25676	1.17425
ADAM9	34.1493	7.13097	4.78887	2.25969
ADAMTS1	1.27563	0.36101	3.53349	1.82109
ADAMTS6	1.37415	0.206053	6.6689	2.73745
ADAT2	1.842	0.646964	2.84715	1.50952
ADD3	6.62316	0.889589	7.44519	2.89631
ADD3-AS1	0.212608	0.0362939	5.85796	2.5504
ADGRA3	4.35088	0.77749	5.59606	2.48441
ADGRG6	4.00145	1.06098	3.77145	1.91512
ADGRL2	0.886643	0.278248	3.18652	1.67198
ADGRV1	0.100194	0.0542536	1.84677	0.885006
ADK	32.9704	7.40246	4.45397	2.15509
ADNP	9.42539	5.02744	1.87479	0.906727
ADNP-AS1	4.43631	2.43323	1.82322	0.866488
ADSS	13.2131	2.71078	4.87426	2.28518
ADTRP	1.80792	0.417486	4.33051	2.11454
AEBP2	13.9481	5.29246	2.63547	1.39806
AF121898.3	1.56425	0.213439	7.32877	2.87357
AF131216.6	0.20371	0.0223292	9.12306	3.18952
AF230666.2	7.62065	0.969896	7.85718	2.97401
AFF1	2.54465	1.31271	1.93847	0.954917
AFF4	4.6407	2.36414	1.96296	0.97303
AFG3L1P	1.64341	0.812789	2.02194	1.01574
AFTPH	4.15886	1.00898	4.12183	2.04329
AGA	4.42433	1.53979	2.87334	1.52273
AGAP10P	0.753012	0.21631	3.48117	1.79957
AGAP12P	0.562455	0.245174	2.2941	1.19793
AGAP14P	1.08304	0.571835	1.89397	0.921412
AGAP4	3.91281	0.912758	4.2868	2.0999
AGAP5	3.5676	0.96548	3.69515	1.88563
AGAP6	6.97398	2.84485	2.45144	1.29363
AGAP7P	0.350162	0.095121	3.68123	1.88019
AGAP9	2.65662	1.01343	2.62142	1.39035
AGER	4.5797	1.71555	2.66952	1.41658
AGFG1	1.69746	0.848724	2.00001	1.00001
AGGF1	16.899	2.04514	8.26302	3.04667
AGK	2.92974	1.18337	2.47577	1.30788
AGL	0.837489	0.174419	4.80161	2.26352
AGO1	1.5554	0.821603	1.89313	0.920771
AGO3	0.617262	0.210135	2.93745	1.55457
AGO4	1.66317	0.404856	4.10804	2.03845
AGPAT5	5.20086	1.01196	5.13938	2.36159
AGPS	5.54266	1.21863	4.54827	2.18532
AGTPBP1	4.53191	0.953097	4.75493	2.24942
AHCTF1	18.1777	3.37139	5.39176	2.43076
AHCYL1	19.9605	10.3447	1.92955	0.948262
AHI1	2.9752	0.458147	6.49398	2.6991
AHSA2	9.09351	0.912603	9.96436	3.31678
AIDA	7.21026	2.7808	2.59287	1.37455
AIM1	1.51003	0.639681	2.36059	1.23915
AIM2	6.1098	0.569511	10.7282	3.42333
AIMP1	44.165	9.57712	4.61151	2.20524
AJ003147.9	1.04809	0.41577	2.52084	1.33391
AK3	3.99851	1.30526	3.06337	1.61512
AK6	37.6511	12.9429	2.90901	1.54053
AK9	0.279793	0.116542	2.4008	1.26352
AKAP10	6.79271	2.71067	2.50591	1.32534
AKAP11	4.60133	1.40712	3.27004	1.70931
AKAP2	14.9178	8.29514	1.79838	0.846695
AKAP5	0.0710434	0.00870338	8.16273	3.02905
AKAP7	1.35745	0.580294	2.33925	1.22604
AKAP9	6.57163	1.3374	4.91375	2.29683
AKR1C3	1.24685	0.591477	2.10802	1.07589
AKT3	5.35086	1.69746	3.15228	1.65639
AKTIP	1.52679	0.666115	2.29209	1.19666
AL022067.1	17.0705	4.73288	3.60679	1.85072
AL022397.1	0.691992	0.36908	1.87491	0.906824
AL049872.1	75.2431	11.9344	6.30472	2.65643
AL109763.1	2.92818	1.06366	2.75292	1.46096
AL109923.1	13.5355	5.39767	2.50765	1.32634
AL109927.1	6.60902	1.72052	3.84129	1.94159
AL135791.1	14.718	3.54362	4.15339	2.05429
AL365181.1	12.6831	5.49515	2.30805	1.20667
ALCAM	10.2456	1.77133	5.78415	2.5321
ALDH1A3	2.33325	0.872184	2.67518	1.41964
ALDH3A2	6.6996	2.26809	2.95385	1.56259
ALDH7A1	7.51192	4.11853	1.82393	0.867052
ALG10	0.314715	0.0595852	5.28177	2.40102
ALG10B	0.520975	0.0628158	8.29369	3.05201
ALG11	2.94155	0.864274	3.40349	1.76702
ALG13	2.58412	0.646771	3.99541	1.99834
ALG14	0.224863	0.0610836	3.68123	1.88019
ALG5	18.1718	6.01947	3.01883	1.59399
ALG6	0.501017	0.0528322	9.48318	3.24537
ALG8	2.17601	1.07133	2.03112	1.02228
ALKBH8	3.90843	1.23331	3.16906	1.66406
ALMS1	1.3179	0.281449	4.68256	2.2273
ALMS1-IT1	1.60912	0.418902	3.84129	1.94159
ALPK1	2.24144	0.965446	2.32166	1.21515
ALPK2	0.37947	0.145581	2.60659	1.38216
ALPPL2	0.0503696	0.0262254	1.92064	0.94159
ALS2	2.32483	0.793322	2.93051	1.55115
AMD1	3.98497	1.20023	3.32018	1.73126
AMIGO2	22.1559	9.05666	2.44637	1.29064
AMMECR1	1.82113	0.471586	3.86172	1.94924
AMT	0.152976	0.0227566	6.72225	2.74894
AMTN	2.27046	0.504377	4.50151	2.17041
AMY2B	0.205346	0.00872778	23.5279	4.5563
AMZ2	15.1079	7.99793	1.88897	0.917603
ANAPC1	2.7207	1.35646	2.00574	1.00413
ANAPC10	6.55778	3.46218	1.89412	0.921524
ANAPC13	17.8722	6.37446	2.80372	1.48734
ANAPC4	2.526	0.444939	5.6772	2.50518
ANGEL2	2.18749	0.808711	2.70491	1.43558
ANGPT4	0.221549	0.097874	2.26362	1.17863
ANGPTL4	0.126482	0.0526832	2.4008	1.26352
ANK2	0.835465	0.249336	3.35076	1.74449
ANK3	0.92166	0.237383	3.88259	1.95702
ANKDD1A	0.410933	0.162088	2.53525	1.34213
ANKEF1	3.12039	1.07936	2.89097	1.53155
ANKHD1	15.0812	6.54739	2.30339	1.20376
ANKHD1-EIF4EBP3	14.7934	6.39154	2.31452	1.21071
ANKIB1	4.38091	0.926138	4.7303	2.24193
ANKMY2	5.62079	1.46612	3.83378	1.93877
ANKRA2	7.04833	2.16375	3.25745	1.70375
ANKRD1	37.3732	12.6531	2.95368	1.56251
ANKRD12	3.29251	1.02189	3.22197	1.68794
ANKRD13C	3.8054	1.00311	3.79361	1.92357
ANKRD17	11.5315	4.06689	2.83545	1.50358
ANKRD18A	3.63477	0.826032	4.40028	2.1376
ANKRD18B	2.89434	1.12185	2.57997	1.36735
ANKRD20A1	0.807636	0.0672805	12.004	3.58545
ANKRD20A4	0.348036	0.0289933	12.004	3.58545
ANKRD26	3.86233	0.625723	6.17259	2.62588
ANKRD27	3.74476	1.69796	2.20544	1.14107
ANKRD28	5.59592	1.06686	5.24524	2.39101
ANKRD29	1.11012	0.572879	1.93779	0.954414
ANKRD36	3.81129	0.290727	13.1095	3.71254
ANKRD36B	2.43409	0.260708	9.33646	3.22288
ANKRD36C	1.15334	0.0533775	21.6072	4.43344
ANKRD46	0.771336	0.308925	2.49684	1.3201
ANKRD49	2.50181	1.06618	2.34653	1.23053
ANKRD50	3.66619	1.61702	2.26724	1.18094
ANLN	100.622	9.72759	10.344	3.37072
ANO6	5.58857	2.38575	2.34248	1.22804
ANO7	0.0937099	0.00574011	16.3255	4.02905
ANP32A	136.898	48.0469	2.84927	1.51059
ANP32C	1.38039	0.556424	2.48083	1.31082
ANP32E	186.885	31.094	6.01034	2.58745
ANTXR2	5.61405	1.33225	4.21395	2.07517
ANXA1	269.375	51.2173	5.25946	2.39492
ANXA10	5.47469	0.793795	6.89686	2.78594
ANXA2	109.946	58.9708	1.86442	0.898724
ANXA2P2	16.6197	8.30067	2.00222	1.0016
ANXA3	31.8585	8.14855	3.90972	1.96707
ANXA7	53.5609	29.092	1.84109	0.880559
AOC3	0.263689	0.101162	2.60659	1.38216
AOX1	0.508523	0.105907	4.80161	2.26352
AP000251.3	1.2603	0.556762	2.26362	1.17863
AP000275.65	157.454	79.2714	1.98626	0.990055
AP000304.12	17.3563	9.03673	1.92064	0.94159
AP000347.2	1.32072	0.624707	2.11414	1.08007
AP000432.1	0.937645	0.405771	2.31077	1.20838
AP000476.1	0.378988	0.0657745	5.76193	2.52655
AP000487.5	4.10004	1.77362	2.31167	1.20894
AP000648.5	0.543297	0.0435188	12.4842	3.64203
AP000695.4	0.37309	0.111001	3.36113	1.74894
AP000695.6	0.773396	0.183034	4.22542	2.07909
AP000769.1	28.706	5.01972	5.71864	2.51567
AP002884.2	21.7903	5.63145	3.86939	1.95211
AP004372.1	8.75792	1.92671	4.54552	2.18445
AP1AR	16.0975	3.04688	5.28327	2.40143
AP1G1	3.39088	1.36059	2.49221	1.31743
AP1S2	2.59592	0.587387	4.41944	2.14386
AP1S3	1.61947	0.663871	2.43944	1.28655
AP3B1	13.7295	3.21086	4.27597	2.09625
AP3M1	5.32595	1.54824	3.44001	1.78241
AP3S1	19.2598	9.08734	2.11941	1.08366
AP4B1	1.10509	0.572332	1.93086	0.949243
AP4B1-AS1	1.61128	0.867206	1.85801	0.893761
AP4E1	3.71561	1.0217	3.6367	1.86263
AP5M1	1.08625	0.265853	4.0859	2.03065
APAF1	1.50454	0.181886	8.27186	3.04821
APC	1.92798	0.525561	3.66843	1.87516
API5	20.7081	4.02035	5.15082	2.3648
API5P1	0.852388	0.173192	4.92165	2.29914
APIP	1.97639	0.42876	4.60954	2.20462
APITD1	15.4347	7.18088	2.14941	1.10394
APITD1-CORT	11.9192	5.66683	2.10333	1.07267
APLF	1.67194	0.398602	4.19451	2.0685
APOLD1	10.7142	5.23995	2.04472	1.0319
APOO	3.48216	1.63936	2.1241	1.08685
APOOL	1.63005	0.439327	3.71033	1.89155
APPBP2	0.78196	0.198602	3.93732	1.97721
APPL1	6.12412	1.66401	3.68034	1.87984
APPL2	5.40368	2.16912	2.49119	1.31683
AQR	2.81022	0.737021	3.81295	1.93091
ARAP2	0.995234	0.23147	4.29962	2.10421
ARFGAP3	7.71589	4.02218	1.91833	0.939855
ARFGEF1	3.02074	0.79906	3.78037	1.91853
ARFGEF2	4.00438	1.31564	3.04369	1.60582
ARFIP1	1.70605	0.321615	5.30463	2.40725
ARGLU1	146.731	31.7912	4.61546	2.20647
ARHGAP11A	43.3776	6.63156	6.54109	2.70953
ARHGAP11B	9.00014	2.37771	3.78522	1.92038
ARHGAP12	3.30952	0.710171	4.66017	2.22038
ARHGAP18	10.1485	2.00085	5.07212	2.34259
ARHGAP19	5.60968	0.826922	6.78381	2.7621
ARHGAP19-SLIT1	2.50283	0.367751	6.80576	2.76676
ARHGAP21	10.4538	2.49874	4.1836	2.06475
ARHGAP29	2.22241	0.616989	3.60203	1.84881
ARHGAP42	0.185355	0.0847377	2.1874	1.12922
ARHGAP5	3.6156	1.02081	3.54189	1.82452
ARHGEF12	5.47355	1.874	2.92078	1.54635
ARHGEF26	0.308838	0.0238221	12.9643	3.69648
ARHGEF28	2.15892	0.906367	2.38195	1.25214
ARHGEF33	0.0114364	0.00595445	1.92064	0.94159
ARHGEF38	1.47872	0.306239	4.82866	2.27162
ARID2	1.43671	0.353128	4.06854	2.02451
ARID4A	10.1628	2.56578	3.96092	1.98584
ARID4B	25.51	6.80486	3.7488	1.90643
ARIH1	2.45325	1.13872	2.1544	1.10728
ARL1	9.8674	3.28934	2.99981	1.58487
ARL13B	5.34298	1.22764	4.35223	2.12175
ARL14	1.35858	0.303152	4.4815	2.16398
ARL14EP	4.34847	1.52533	2.85084	1.51139
ARL15	0.462997	0.0516564	8.963	3.16398
ARL17A	0.968367	0.448168	2.16072	1.11151
ARL17B	1.63698	0.767078	2.13405	1.09359
ARL4A	6.92917	2.75399	2.51604	1.33116
ARL5A	3.18322	0.944289	3.37103	1.75319
ARL5B	0.741632	0.236225	3.13951	1.65054
ARL6	0.178446	0.0142938	12.4842	3.64203
ARL6IP1	50.2405	6.93747	7.24191	2.85637
ARL6IP5	1.94182	0.609209	3.18745	1.6724
ARL8B	4.31037	1.81915	2.36944	1.24454
ARMC1	4.75343	1.47157	3.23017	1.69161
ARMC10	1.93292	1.00639	1.92064	0.94159
ARMC4	0.677448	0.205468	3.2971	1.7212
ARMC8	2.06884	0.604139	3.42444	1.77587
ARMCX5	2.40992	0.592426	4.06788	2.02428
ARMCX5-GPRASP2	2.62861	0.518505	5.06961	2.34187
ARMT1	15.7465	2.64395	5.95568	2.57427
ARNTL2	6.16348	1.48399	4.15332	2.05426
ARNTL2-AS1	6.75492	1.66702	4.05209	2.01867
ARPC2	32.7754	16.1258	2.03249	1.02325
ARPC3	63.2838	26.9192	2.35088	1.2332
ARPC5	11.5566	3.61546	3.19644	1.67647
ARPP19	12.1042	3.65794	3.30902	1.7264
ARRDC3	3.27671	0.887809	3.69079	1.88393
ARRDC4	1.08703	0.401399	2.70811	1.43728
ARSB	0.834056	0.445627	1.87165	0.904309
ARSJ	5.23417	1.73423	3.01815	1.59367
ARSK	1.22981	0.500124	2.45901	1.29808
ARV1	6.95161	2.10584	3.30111	1.72295
ASAH1	1.08807	0.578206	1.88181	0.912119
ASAH2	0.157301	0.0280801	5.60188	2.48591
ASAH2B	0.684828	0.242766	2.82095	1.49618
ASAP1	15.6092	7.20125	2.16757	1.11608
ASAP2	3.43034	1.38012	2.48554	1.31356
ASB14	6.99345	2.13415	3.27693	1.71234
ASB16	0.774263	0.293183	2.64088	1.40102
ASB16-AS1	0.957098	0.4651	2.05783	1.04113
ASB3	0.772486	0.332141	2.32578	1.21771
ASB7	1.95442	1.01758	1.92064	0.94159
ASCC3	6.44127	2.32405	2.77158	1.47071
ASF1A	1.99557	0.610419	3.26918	1.70893
ASH1L	4.661	1.87374	2.48753	1.31472
ASIC3	0.434108	0.214126	2.02735	1.01959
ASMTL-AS1	14.3443	6.63593	2.16161	1.11211
ASNSD1	11.5341	2.87212	4.01589	2.00572
ASPH	49.4499	11.2239	4.40579	2.1394
ASPHD2	0.252489	0.13633	1.85205	0.889122
ASPM	14.6287	1.1327	12.9149	3.69097
ASTE1	1.11757	0.610491	1.83061	0.872327
ASUN	85.7508	17.1317	5.0054	2.32348
ASXL2	3.66406	1.68432	2.17539	1.12128
ATAD1	6.02207	1.37418	4.38231	2.13169
ATAD2	18.572	2.60399	7.13212	2.83433
ATAD2B	1.11305	0.57952	1.92064	0.94159
ATAD5	5.24915	0.489771	10.7176	3.4219
ATE1	1.30621	0.348616	3.74683	1.90567
ATF1	20.2422	8.74074	2.31584	1.21154
ATF2	1.64852	0.488842	3.37229	1.75373
ATF6	6.12737	2.92925	2.09179	1.06474
ATF7IP2	0.687685	0.25575	2.6889	1.42702
ATG12	4.15015	1.33143	3.11707	1.64019
ATG14	4.01421	1.28767	3.11743	1.64036
ATG2B	1.03453	0.258812	3.99724	1.999
ATG3	27.9304	10.4847	2.66391	1.41355
ATG4A	1.35138	0.379726	3.55884	1.83141
ATG4C	2.04911	0.399427	5.13014	2.359
ATG5	4.01326	0.884148	4.53912	2.18241
ATL1	0.172805	0.0824745	2.09525	1.06712
ATL2	4.83362	1.0977	4.40343	2.13863
ATM	1.62331	0.260734	6.22591	2.63828
ATMIN	3.20847	1.60787	1.99547	0.996731
ATP10D	1.35188	0.451461	2.99446	1.58229
ATP11B	3.42399	0.632754	5.41125	2.43596
ATP11C	2.97102	0.361897	8.20958	3.03731
ATP13A3	4.64648	0.774264	6.00116	2.58524
ATP1B1	8.45762	3.20056	2.64254	1.40193
ATP2B1	7.51007	2.5999	2.8886	1.53037
ATP2C1	6.45663	2.15302	2.99887	1.58442
ATP2C2	0.555096	0.280123	1.98162	0.986678
ATP5F1	27.8759	11.3057	2.46565	1.30197
ATP5J	43.4859	23.0573	1.88599	0.915321
ATP5O	8.79865	3.94905	2.22804	1.15578
ATP6AP1L	0.847628	0.35488	2.38849	1.2561
ATP6AP2	1.06722	0.502659	2.12316	1.08621
ATP6V1A	3.01077	1.1279	2.66937	1.4165
ATP6V1B2	3.49434	1.7608	1.98451	0.988785
ATP6V1C1	3.13875	0.391094	8.02555	3.0046
ATP6V1C2	5.63154	3.07128	1.83361	0.87469
ATP6V1D	15.2422	3.22208	4.73056	2.24201
ATP6V1E1	24.2385	9.2004	2.63451	1.39754
ATP6V1E1P1	1.89002	0.960056	1.96866	0.977214
ATP6V1E2	2.60864	1.18805	2.19574	1.1347
ATP6V1G1	78.47	29.5587	2.65472	1.40856
ATP7A	0.883372	0.333453	2.64916	1.40554
ATP8A2	0.645037	0.266792	2.41775	1.27367
ATP8B1	0.386983	0.172	2.2499	1.16986
ATR	1.48975	0.235443	6.32745	2.66162
ATRN	3.55783	1.61713	2.20009	1.13756
ATRX	17.3488	3.88174	4.46935	2.16007
ATXN10	5.44972	2.89195	1.88445	0.91414
ATXN3	1.55951	0.272397	5.72515	2.51731
AUH	16.183	6.19632	2.61172	1.385
AURKA	28.0477	11.6558	2.40632	1.26683
AURKAPS1	0.958362	0.377606	2.53799	1.34369
AVIL	0.133269	0.0610611	2.18255	1.12601
AVL9	2.839	1.06152	2.67447	1.41925
AZI2	8.30681	3.58873	2.31469	1.21082
B2M	62.7908	26.2636	2.39079	1.25749
B3GALNT2	3.0556	1.19248	2.5624	1.35749
B3GAT2	0.67424	0.368477	1.8298	0.871688
B3GLCT	1.98697	0.85913	2.31277	1.20962
B3GNT2	1.66785	0.502746	3.31748	1.73009
B3GNT5	5.24499	1.27306	4.11999	2.04264
B4GALT4	2.85589	0.983671	2.9033	1.53769
B4GALT4-AS1	3.63557	0.480734	7.56253	2.91887
B4GALT6	1.13005	0.135541	8.33734	3.05959
BACH1	1.64754	0.593053	2.77807	1.47408
BAG2	3.91289	1.33197	2.93766	1.55467
BAG4	3.13341	1.00605	3.11456	1.63903
BAG5	10.3988	4.13043	2.5176	1.33205
BANK1	0.240147	0.127695	1.88063	0.911216
BARD1	0.900338	0.161645	5.56987	2.47764
BAZ1A	42.6075	8.16186	5.22031	2.38414
BAZ1B	53.0291	25.3112	2.09509	1.06701
BAZ2B	4.05163	1.01905	3.97588	1.99128
BBIP1	1.26738	0.30767	4.11927	2.04239
BBS10	1.30985	0.418285	3.13148	1.64685
BBS12	0.603708	0.247651	2.43774	1.28554
BBS2	3.14418	1.68998	1.86048	0.895678
BBS4	3.193	1.67034	1.91158	0.934768
BBS7	2.72388	0.81234	3.35312	1.74551
BBX	5.55857	2.00097	2.77793	1.47401
BCAP29	5.00628	1.20512	4.15417	2.05456
BCAS2	25.6411	4.37879	5.85575	2.54986
BCAT1	11.2641	3.82562	2.94438	1.55797
BCCIP	157.376	36.7816	4.27866	2.09716
BCHE	1.2223	0.254561	4.80161	2.26352
BCKDHB	1.34948	0.602246	2.24075	1.16398
BCLAF1	33.4087	6.12518	5.45432	2.4474
BCLAF1P2	9.39739	1.72909	5.43486	2.44224
BDH2	0.723807	0.280227	2.58293	1.36901
BDP1	13.9546	3.61702	3.85804	1.94787
BECN1	14.8448	7.68065	1.93275	0.950656
BEND3P1	0.381032	0.154302	2.4694	1.30416
BEND3P3	0.887748	0.455515	1.94889	0.962651
BEND6	0.921336	0.210601	4.3748	2.12922
BET1	0.873519	0.274129	3.18652	1.67198
BHLHB9	0.221878	0.0710908	3.12105	1.64203
BICC1	0.105137	0.00995278	10.5635	3.40102
BIRC2	5.47227	1.21181	4.5158	2.17498
BIRC6	1.03798	0.368898	2.81374	1.49249
BIVM	2.33391	0.658467	3.54446	1.82557
BIVM-ERCC5	15.0504	3.76072	4.00201	2.00072
BLM	2.51583	0.354295	7.10097	2.82802
BLOC1S2	5.2268	2.56587	2.03705	1.02648
BLOC1S5	10.72	3.09642	3.46205	1.79163
BLOC1S6	4.99557	0.998165	5.00475	2.3233
BLZF1	4.64318	0.924217	5.02391	2.32881
BMI1	4.80091	1.16777	4.11118	2.03955
BMP2K	2.48287	0.572353	4.33801	2.11703
BMP5	1.67608	0.231609	7.23671	2.85533
BMP6	3.51193	1.84616	1.90229	0.92774
BMPR1A	0.900648	0.146721	6.13853	2.61789
BMPR1B	0.427722	0.165728	2.58086	1.36785
BMPR2	0.902745	0.338086	2.67016	1.41693
BMS1	58.0563	15.3899	3.77235	1.91547
BMS1P22	1.1982	0.603058	1.98687	0.990499
BMT2	0.531053	0.126399	4.20141	2.07087
BNIP2	8.30419	1.63265	5.08633	2.34662
BNIP3L	5.74357	2.17832	2.6367	1.39873
BOD1L1	11.7377	2.55377	4.59621	2.20045
BOLA3	5.53055	2.96239	1.86692	0.900659
BORA	4.3314	0.635552	6.81519	2.76875
BORCS7-ASMT	0.917094	0.46525	1.97119	0.979064
BPGM	3.11579	1.03001	3.02501	1.59694
BPTF	15.2244	4.63349	3.28574	1.71622
BRCA1	6.78383	1.23109	5.51042	2.46216
BRCA2	3.12828	0.54603	5.72914	2.51832
BRCC3	7.2316	1.74648	4.14068	2.04987
BRD7	35.718	15.5173	2.30182	1.20277
BRD7P2	5.29673	2.28695	2.31607	1.21168
BRD8	25.3647	8.43925	3.00556	1.58763
BRIP1	1.57534	0.286359	5.50127	2.45977
BRIX1	78.1908	14.1041	5.54384	2.47088
BRMS1L	10.6254	2.70948	3.92156	1.97143
BROX	3.39774	1.12905	3.00938	1.58947
BRWD1	1.33222	0.330301	4.03335	2.01198
BRWD3	8.10417	1.9958	4.06061	2.0217
BTAF1	8.30573	1.00458	8.26783	3.04751
BTBD1	6.00146	1.50551	3.98634	1.99506
BTBD10	14.4793	3.18949	4.5397	2.1826
BTBD3	1.61299	0.69285	2.32805	1.21912
BTBD7	1.52629	0.524977	2.90735	1.5397
BTBD8	0.748426	0.0950426	7.87464	2.97721
BTG3	2.60019	1.24749	2.08433	1.05959
BUB1	12.4437	2.11357	5.88751	2.55766
BUB1B	42.4813	5.60899	7.57379	2.92101
BUB3	3.7747	1.05159	3.58952	1.84379
BX004987.1	0.112268	0.0292266	3.84129	1.94159
BZW1	11.3069	2.70495	4.18006	2.06352
BZW1P2	5.35882	1.26644	4.23142	2.08114
BZW2	14.2734	7.39138	1.93108	0.949409
C10orf88	1.43459	0.556336	2.57864	1.36661
C11orf1	1.22097	0.580244	2.10423	1.0733
C11orf54	1.15175	0.359803	3.20107	1.67856
C11orf57	14.0027	4.85094	2.88659	1.52937
C11orf58	41.4385	13.4038	3.09155	1.62833
C11orf65	0.41869	0.120593	3.47193	1.79574
C11orf71	0.854131	0.437421	1.95265	0.965436
C11orf74	17.1447	5.14522	3.33215	1.73645
C12orf29	4.45551	1.67654	2.65757	1.41011
C12orf4	1.99582	0.370649	5.38466	2.42886
C12orf60	0.446506	0.228901	1.95065	0.963958
C14orf142	21.0283	6.62863	3.17234	1.66555
C14orf166	9.23341	3.35815	2.74955	1.4592
C14orf178	11.9061	6.26866	1.8993	0.92547
C14orf39	12.4611	5.43574	2.29243	1.19688
C15orf41	0.303161	0.0943432	3.21338	1.68409
C16orf72	2.63996	1.37349	1.92208	0.942671
C16orf87	2.54331	1.11997	2.27088	1.18325
C17orf75	5.73165	1.86799	3.06835	1.61746
C17orf80	8.24036	3.51225	2.34618	1.23031
C18orf25	0.87858	0.454026	1.93508	0.952396
C18orf54	2.00931	0.280415	7.16548	2.84106
C1D	3.75206	1.33279	2.81519	1.49323
C1GALT1	1.42384	0.339255	4.19696	2.06935
C1GALT1C1	6.24339	1.72149	3.62675	1.85868
C1orf112	1.50467	0.350621	4.29144	2.10146
C1orf131	11.5121	4.99438	2.305	1.20477
C1orf216	1.61765	0.891789	1.81394	0.859128
C1orf27	12.8408	1.73362	7.40693	2.88887
C1orf52	10.3174	4.38733	2.35164	1.23367
C1QTNF1-AS1	0.454969	0.067681	6.72225	2.74894
C1QTNF9B-AS1	0.856358	0.456745	1.87491	0.906824
C21orf59	49.1256	24.6954	1.98926	0.992235
C21orf91	0.79552	0.178261	4.46267	2.15791
C22orf46	34.7372	14.3894	2.41408	1.27147
C2-AS1	0.411979	0.171601	2.4008	1.26352
C2CD2	1.23352	0.402828	3.06216	1.61455
C2CD5	3.29766	0.502996	6.55604	2.71283
C2orf15	1.31676	0.63884	2.06118	1.04347
C2orf69	3.90949	0.996829	3.92192	1.97156
C2orf74	48.9231	9.4941	5.153	2.36541
C2orf76	0.567829	0.08447	6.72225	2.74894
C2orf78	0.597959	0.193241	3.09437	1.62965
C3orf38	0.64988	0.178582	3.63911	1.86359
C3orf58	0.503475	0.107239	4.69491	2.2311
C3orf62	1.23275	0.652032	1.89063	0.91887
C3orf67	0.112888	0.0622336	1.81394	0.859128
C4orf3	6.37231	3.23991	1.96681	0.97586
C4orf33	0.671265	0.22834	2.93976	1.5557
C4orf46	2.99621	0.69236	4.32753	2.11354
C5orf15	11.7561	4.79146	2.45355	1.29487
C5orf17	0.268991	0.131814	2.04068	1.02905
C5orf22	5.8015	2.05291	2.82598	1.49875
C5orf24	3.37387	1.19576	2.82152	1.49647
C5orf30	0.985425	0.274859	3.5852	1.84205
C5orf34	3.61784	0.901117	4.01484	2.00534
C5orf42	1.77421	0.360439	4.92237	2.29935
C5orf51	1.36907	0.686418	1.99451	0.996038
C6orf163	0.740191	0.0680095	10.8836	3.44409
C6orf203	7.13894	3.61259	1.97613	0.982677
C6orf25	0.192397	0.0445215	4.32145	2.11151
C6orf62	13.3423	4.85525	2.74802	1.45839
C6orf99	0.804007	0.380558	2.11271	1.07909
C7orf25	3.02523	1.08698	2.78315	1.47672
C7orf55-LUC7L2	171.593	82.7186	2.07441	1.0527
C8orf37	0.593206	0.31376	1.89063	0.91887
C8orf44	1.62917	0.626393	2.60087	1.379
C8orf44-SGK3	2.26197	0.693422	3.26205	1.70578
C9orf129	3.37323	1.69965	1.98466	0.988895
C9orf64	5.05	1.14996	4.39147	2.1347
C9orf72	2.34592	0.431408	5.43782	2.44303
C9orf78	86.4334	32.3117	2.67499	1.41953
C9orf84	1.11546	0.114592	9.73417	3.28306
C9orf85	2.65131	1.0912	2.42973	1.2808
CA13	0.335054	0.177405	1.88863	0.917342
CAAP1	8.45752	3.18873	2.65232	1.40725
CAB39	8.10591	2.04922	3.95561	1.9839
CAB39L	0.545581	0.117543	4.64156	2.21461
CACHD1	1.00932	0.520359	1.93966	0.955804
CACNB4	0.0294297	0.0144215	2.04068	1.02905
CACUL1	2.97582	1.42027	2.09525	1.06712
CACYBP	81.6241	23.7909	3.43089	1.77858
CACYBPP2	9.95495	2.50719	3.97056	1.98934
CADM1	1.16829	0.584543	1.99864	0.999018
CAGE1	0.178775	0.0837725	2.13405	1.09359
CALB1	7.31385	1.69449	4.31626	2.10978
CALCOCO2	30.5113	13.95	2.18719	1.12908
CALD1	40.4952	10.4749	3.86595	1.95082
CALM1	14.851	5.36276	2.76928	1.46951
CALM2	153.226	56.2645	2.72331	1.44536
CALM2P2	18.1936	7.42952	2.44882	1.29209
CALM2P3	3.00644	1.1649	2.58086	1.36785
CALU	53.5207	14.4968	3.69189	1.88436
CAMK2D	1.41551	0.599367	2.36168	1.23981
CAMK4	0.144439	0.0282012	5.12172	2.35663
CAMLG	8.79169	4.37141	2.01118	1.00804
CAMSAP2	25.4348	9.54174	2.66563	1.41448
CAND1	3.54965	0.718196	4.94246	2.30523
CANX	146.27	61.8513	2.36486	1.24176
CAP1	52.9497	26.2531	2.0169	1.01214
CAP2	3.40082	1.24036	2.74179	1.45512
CAPN2	22.627	8.24312	2.74495	1.45678
CAPN7	2.52354	0.478845	5.27006	2.39782
CAPRIN1	25.3217	8.6901	2.91385	1.54293
CAPRIN2	10.8409	1.44908	7.48122	2.90327
CAPS2	0.95272	0.371421	2.56507	1.359
CAPZA1	15.4684	2.32708	6.64712	2.73273
CAPZA2	3.97208	1.18731	3.34543	1.74219
CARD16	7.9412	2.51759	3.15429	1.65731
CARD17	2.29046	0.35075	6.53019	2.70712
CARD6	1.83404	0.505322	3.62945	1.85975
CARD8	0.959246	0.36162	2.65264	1.40743
CARNMT1	5.3933	1.29767	4.15615	2.05525
CASC19	9.32376	2.40498	3.87685	1.95489
CASC2	0.159593	0.0651713	2.44882	1.29209
CASC4	9.44767	2.87472	3.28647	1.71654
CASC5	4.03972	0.459253	8.79628	3.13689
CASC9	10.2085	2.7519	3.70963	1.89128
CASD1	0.226319	0.0620184	3.64922	1.86759
CASK	2.55818	0.757559	3.37687	1.75569
CASK-AS1	2.19445	0.444329	4.9388	2.30416
CASP1	15.4927	3.2796	4.72395	2.24
CASP3	7.06041	1.55613	4.53717	2.18179
CASP4	29.9218	7.46516	4.0082	2.00295
CASP7	4.31562	2.16821	1.99041	0.993066
CASP8	6.41466	2.3063	2.78136	1.47579
CASP8AP2	5.21357	0.77614	6.7173	2.74788
CAST	26.7348	12.3953	2.15686	1.10893
CAT	7.09082	3.30122	2.14794	1.10295
CATSPER2	0.523027	0.0466832	11.2038	3.48591
CAV1	37.3607	14.8074	2.52312	1.33521
CAV2	9.80403	4.21014	2.32867	1.21951
CBFB	8.94114	2.676	3.34124	1.74038
CBR4	4.03008	1.22827	3.2811	1.71418
CBWD1	9.47767	2.90218	3.2657	1.70739
CBWD2	7.27614	1.93507	3.76013	1.91078
CBWD3	4.83927	1.1729	4.12591	2.04471
CBWD5	8.34227	2.21997	3.75783	1.9099
CBWD7	19.7968	5.85984	3.37839	1.75634
CBX1	151.717	40.7697	3.72131	1.89581
CBX3	120.004	18.4405	6.50767	2.70214
CBX5	14.3376	6.87053	2.08682	1.06131
CCAR1	58.8428	10.4237	5.64512	2.497
CCAT1	20.7272	7.13318	2.90575	1.53891
CCDC102B	0.670579	0.191465	3.50235	1.80832
CCDC109B	2.46494	1.24673	1.97713	0.98341
CCDC110	0.565219	0.0192975	29.2898	4.87233
CCDC112	23.022	5.34727	4.30538	2.10614
CCDC117	2.97528	1.06548	2.79242	1.48152
CCDC121	1.81028	0.160921	11.2495	3.49179
CCDC122	2.85284	0.901498	3.16455	1.662
CCDC125	2.86541	1.0262	2.79226	1.48143
CCDC126	0.512897	0.221002	2.32078	1.21461
CCDC138	2.55649	0.73321	3.48671	1.80186
CCDC14	4.86983	0.572352	8.50845	3.0889
CCDC144CP	0.0616679	0.016054	3.84129	1.94159
CCDC146	0.92974	0.168694	5.51141	2.46242
CCDC15	2.40832	0.718459	3.35207	1.74505
CCDC150	0.998553	0.121536	8.21609	3.03845
CCDC150P1	0.382667	0.0295168	12.9643	3.69648
CCDC152	0.530686	0.161973	3.27639	1.71211
CCDC169	2.31974	0.754639	3.07397	1.6201
CCDC169-SOHLH2	11.1888	3.79337	2.94956	1.5605
CCDC171	0.223879	0.118723	1.88572	0.915118
CCDC18	8.98928	1.4218	6.32244	2.66048
CCDC180	1.14438	0.503455	2.27306	1.18463
CCDC186	4.21085	0.981679	4.28944	2.10079
CCDC18-AS1	1.04293	0.252722	4.12679	2.04502
CCDC191	0.526864	0.172604	3.05245	1.60997
CCDC25	31.4497	8.97399	3.50454	1.80923
CCDC34	15.7006	5.52567	2.8414	1.5066
CCDC39	0.897521	0.11895	7.54538	2.91559
CCDC43	31.5358	10.7974	2.92068	1.54631
CCDC47	62.6819	25.7081	2.43822	1.28583
CCDC58	23.4278	7.58271	3.08963	1.62743
CCDC59	35.8147	11.6194	3.08231	1.62401
CCDC62	0.37848	0.131373	2.88097	1.52655
CCDC66	2.98108	0.27515	10.8344	3.43755
CCDC68	1.78782	0.31554	5.6659	2.5023
CCDC73	1.37929	0.572852	2.40776	1.26769
CCDC77	23.7401	3.02115	7.85796	2.97416
CCDC82	7.96965	1.04989	7.59091	2.92427
CCDC88A	3.51785	0.544195	6.46431	2.6925
CCDC90B	8.32549	2.76028	3.01617	1.59272
CCDC91	13.9403	2.60738	5.34648	2.41859
CCDC93	7.48913	3.11699	2.40268	1.26464
CCER2	0.356399	0.0618541	5.76193	2.52655
CCL28	0.305324	0.0867106	3.52118	1.81606
CCNA1	3.02156	1.48467	2.03518	1.02515
CCNA2	33.3114	4.89531	6.80476	2.76654
CCNB1	93.7489	33.4311	2.80424	1.48761
CCNB2	52.6539	22.2796	2.36333	1.24082
CCNC	13.4121	4.39457	3.05196	1.60974
CCND2	6.0575	2.69485	2.2478	1.16852
CCNE2	3.12715	0.252776	12.3712	3.62891
CCNG1	5.87095	1.74219	3.36986	1.75269
CCNG2	1.1498	0.16168	7.11157	2.83017
CCNH	8.15809	2.90421	2.80906	1.49009
CCNJ	1.67257	0.378282	4.42148	2.14453
CCNL1	12.7348	3.58394	3.55329	1.82916
CCNL2	9.00539	4.23298	2.12743	1.08911
CCNT1	6.52899	2.46582	2.64779	1.40479
CCNT2	1.9048	0.37798	5.0394	2.33325
CCNYL1	4.39513	2.16683	2.02837	1.02032
CCP110	2.70841	0.473813	5.7162	2.51506
CCPG1	24.5531	5.92118	4.14665	2.05195
CCSAP	1.52879	0.313172	4.88164	2.28736
CCSER2	2.78004	1.08656	2.55857	1.35534
CCT2	38.344	8.42586	4.55075	2.18611
CCT4	63.9948	25.0315	2.55657	1.35421
CCT5	207.078	77.5846	2.66905	1.41633
CCT6A	77.6894	15.2765	5.08554	2.3464
CCT6P3	0.232243	0.100071	2.32078	1.21461
CCT8	97.6081	11.7609	8.29935	3.053
CCZ1	10.6856	3.85305	2.77328	1.47159
CCZ1B	23.3601	8.27972	2.82137	1.49639
CD109	2.88881	0.793063	3.6426	1.86497
CD163L1	0.855165	0.287258	2.977	1.57386
CD164	2.98236	0.65934	4.52325	2.17736
CD2AP	6.41249	1.29772	4.94136	2.30491
CD46	9.42001	1.43403	6.5689	2.71565
CD47	4.1433	1.39124	2.97814	1.57441
CD55	50.5285	21.3353	2.3683	1.24385
CD58	5.89826	1.52174	3.876	1.95457
CD59	11.0402	5.15948	2.13979	1.09747
CDC123	20.8415	5.19449	4.01223	2.00441
CDC14B	2.18748	0.831152	2.63186	1.39608
CDC16	12.5298	4.90223	2.55593	1.35385
CDC23	8.38184	2.90939	2.88097	1.52655
CDC26	155.575	55.4755	2.80439	1.48769
CDC27	5.94366	1.47066	4.04148	2.01489
CDC37L1	5.31826	1.47349	3.6093	1.85172
CDC40	6.90579	1.17653	5.86963	2.55327
CDC42	19.0992	8.11342	2.35402	1.23513
CDC42BPA	4.49841	1.04664	4.29797	2.10366
CDC42P6	1.79855	0.908053	1.98066	0.985984
CDC42SE2	4.50777	1.73109	2.60401	1.38073
CDC5L	16.5933	2.92138	5.67995	2.50588
CDC6	20.7364	6.50606	3.18725	1.67231
CDC7	4.64229	0.882269	5.26176	2.39555
CDC73	15.4325	6.13852	2.51404	1.33001
CDCA2	11.8165	2.24178	5.27102	2.39808
CDCA7	10.7329	5.85826	1.8321	0.873501
CDCA7L	18.771	10.2146	1.83766	0.877871
CDH10	0.643296	0.142907	4.50151	2.17041
CDH2	5.02919	1.79629	2.79976	1.4853
CDH23	0.0469354	0.0144814	3.24109	1.69648
CDK1	40.1295	8.67351	4.62667	2.20997
CDK14	1.14264	0.377504	3.02684	1.59781
CDK17	2.03787	0.858815	2.37289	1.24664
CDK19	1.11459	0.392698	2.83828	1.50502
CDK2AP1	14.3317	7.94961	1.80282	0.850256
CDK3	8.35749	3.88	2.15399	1.10701
CDK5R1	0.638744	0.226751	2.81694	1.49413
CDK5RAP2	23.3546	7.47198	3.12563	1.64415
CDK6	2.32758	0.871909	2.66952	1.41658
CDK7	19.9466	7.32449	2.72327	1.44534
CDK8	12.9724	3.8437	3.37498	1.75488
CDKAL1	3.09699	1.57696	1.9639	0.973722
CDKL1	0.464587	0.122275	3.79953	1.92582
CDKL3	0.482651	0.149708	3.22394	1.68882
CDKN2AIP	4.67992	2.37521	1.97032	0.978426
CDKN3	27.956	10.9322	2.55721	1.35457
CDNF	1.61221	0.867707	1.85801	0.893761
CDON	0.148079	0.0616791	2.4008	1.26352
CDR2	7.99134	3.42797	2.33122	1.22108
CDS1	2.41375	0.307773	7.84263	2.97134
CDV3	51.9092	27.5248	1.88591	0.915259
CEBPG	17.4152	8.31514	2.09439	1.06653
CEBPZ	34.334	6.62085	5.18574	2.37455
CEBPZOS	11.0189	2.4841	4.43577	2.14919
CECR2	0.0408495	0.0182303	2.24075	1.16398
CEMP1	0.885264	0.189096	4.68157	2.22699
CENPC	3.96921	0.398519	9.95991	3.31613
CENPE	24.1662	1.52304	15.8671	3.98797
CENPF	64.217	6.10734	10.5147	3.39434
CENPH	29.0985	11.6833	2.49061	1.3165
CENPI	0.886352	0.158872	5.57901	2.48001
CENPJ	34.423	4.80899	7.15805	2.83957
CENPK	11.27	1.81948	6.19408	2.63089
CENPL	9.57628	2.94036	3.25684	1.70347
CENPN	12.8105	4.77339	2.68374	1.42424
CENPQ	15.2345	4.03672	3.77397	1.91608
CENPU	10.9604	1.70479	6.42917	2.68463
CENPW	81.4634	43.8744	1.85674	0.892773
CEP112	5.21147	0.853794	6.1039	2.60973
CEP120	7.29752	1.24672	5.85339	2.54927
CEP126	1.33374	0.311294	4.28451	2.09913
CEP128	7.75804	1.95792	3.96239	1.98637
CEP135	3.54259	0.52213	6.78488	2.76232
CEP152	11.8415	1.2807	9.2461	3.20884
CEP162	2.942	0.268733	10.9477	3.45255
CEP164P1	0.396283	0.0450171	8.80295	3.13799
CEP170	8.70413	1.99923	4.35375	2.12226
CEP170P1	2.06685	0.384839	5.37069	2.42511
CEP192	0.881447	0.0990503	8.89898	3.15364
CEP250	22.891	11.9064	1.92259	0.943047
CEP290	7.80892	1.15806	6.74313	2.75342
CEP295	5.43217	0.815957	6.65742	2.73496
CEP350	3.58907	1.08349	3.3125	1.72792
CEP44	0.682261	0.256679	2.65803	1.41036
CEP55	70.1372	7.40545	9.47103	3.24352
CEP57	10.3582	2.04859	5.05626	2.33807
CEP57L1	3.0651	0.559062	5.48256	2.45485
CEP63	7.92579	2.09725	3.77914	1.91806
CEP70	10.7034	1.50137	7.12909	2.83372
CEP76	0.616845	0.132713	4.64796	2.2166
CEP78	2.78829	0.434955	6.41052	2.68044
CEP83	13.8355	2.2045	6.27602	2.64985
CEP85L	0.17916	0.0690972	2.59287	1.37455
CEP95	7.77019	3.03015	2.56429	1.35856
CEP97	1.31817	0.177997	7.40556	2.88861
CEPT1	2.13067	0.878155	2.4263	1.27876
CERS6	2.29778	0.61398	3.74243	1.90398
CERS6-AS1	2.37946	0.334424	7.11511	2.83089
CETN2	21.7861	6.25652	3.48214	1.79998
CETN3	53.952	23.9649	2.25129	1.17075
CFAP126	2.43355	0.8447	2.88097	1.52655
CFAP36	24.353	8.75772	2.78074	1.47547
CFAP44	0.286964	0.0430733	6.66223	2.73601
CFAP53	10.7187	2.49015	4.30442	2.10582
CFAP58	0.814019	0.147418	5.52185	2.46515
CFAP69	0.0755709	0.00715394	10.5635	3.40102
CFAP70	0.236672	0.0572117	4.13677	2.0485
CFAP97	4.18966	1.15834	3.61695	1.85477
CFDP1	145.948	49.7198	2.93541	1.55356
CFH	3.42642	0.58597	5.84744	2.5478
CFI	0.243041	0.0168722	14.4048	3.84848
CFL2	5.45734	2.53177	2.15554	1.10805
CFLAR-AS1	0.651905	0.286621	2.27445	1.18552
CH17-264L24.1	0.082024	0.0388241	2.11271	1.07909
CH17-270A2.2	374.334	190.885	1.96104	0.971623
CH17-360D5.1	0.513584	0.200552	2.56086	1.35663
CH17-360D5.3	4.37067	1.26644	3.45116	1.78708
CH17-472G23.4	0.594746	0.152113	3.90988	1.96712
CH507-236L23.2	1.45705	0.220691	6.60221	2.72295
CH507-338C24.1	0.556983	0.0714488	7.79555	2.96265
CH507-513H4.1	7.61571	2.73506	2.78447	1.4774
CH507-528H12.1	4.61216	1.36099	3.38883	1.76079
CH507-9B2.9	0.66139	0.326235	2.02735	1.01959
CHAC2	9.69589	4.13264	2.34618	1.23031
CHCHD7	11.1368	4.84274	2.29969	1.20144
CHD1	9.7454	2.41799	4.03037	2.01091
CHD1L	30.6768	15.1346	2.02694	1.0193
CHD2	23.6193	10.7335	2.20052	1.13784
CHD5	0.0380904	0.0132214	2.88097	1.52655
CHD6	6.33812	2.90196	2.18408	1.12703
CHD7	5.79904	2.15212	2.69457	1.43006
CHD8	11.4871	5.69174	2.0182	1.01307
CHD9	1.19088	0.261488	4.55425	2.18721
CHEK1	5.02151	1.78454	2.8139	1.49257
CHGB	0.553787	0.158584	3.49208	1.80409
CHIC1	0.46146	0.207286	2.2262	1.15458
CHM	1.74667	0.264696	6.59878	2.7222
CHML	3.83959	0.674195	5.69507	2.50971
CHMP2B	3.37579	0.726208	4.64851	2.21677
CHMP3	24.021	11.7754	2.03992	1.02852
CHMP4BP1	4.64486	1.05631	4.39726	2.13661
CHMP4C	21.1473	9.35499	2.26053	1.17666
CHMP5	83.8937	46.7233	1.79554	0.84442
CHN1	0.745193	0.230164	3.23766	1.69495
CHORDC1	8.51186	1.65674	5.13772	2.36113
CHRNA5	0.901147	0.415053	2.17116	1.11847
CHRNA9	0.0396374	0.0206376	1.92064	0.94159
CHST11	11.2718	6.09285	1.85001	0.887532
CHSY1	4.12543	1.53004	2.69629	1.43097
CHUK	2.99066	0.396356	7.54538	2.91559
CICP14	0.310251	0.0957245	3.24109	1.69648
CIPC	1.64664	0.524272	3.14082	1.65114
CIR1	51.0318	9.45448	5.39763	2.43233
CIT	11.1975	5.84613	1.91537	0.937621
CKAP2	36.1981	4.61555	7.84263	2.97134
CKAP2L	19.6333	3.08797	6.35799	2.66857
CKAP5	41.7247	11.4327	3.64961	1.86774
CKMT2-AS1	3.07139	1.38873	2.21165	1.14512
CKS2	70.4162	35.8896	1.96202	0.972343
CLASP2	1.50453	0.318066	4.73023	2.24191
CLCA2	0.153613	0.0581671	2.64088	1.40102
CLCC1	8.12647	2.86465	2.83681	1.50427
CLCN3	5.44214	1.48115	3.67427	1.87746
CLCN5	1.05244	0.397118	2.65019	1.4061
CLDN12	1.80692	0.320061	5.64553	2.49711
CLDN9	0.336899	0.12757	2.64088	1.40102
CLDND1	3.03879	0.488751	6.21747	2.63633
CLEC2D	7.53121	1.32508	5.68361	2.50681
CLGN	0.672632	0.355439	1.8924	0.920216
CLHC1	0.81373	0.401377	2.02735	1.01959
CLIC2	0.353722	0.0230211	15.3651	3.94159
CLIC4	16.9361	5.57074	3.04018	1.60416
CLIC5	0.0209355	0.00726685	2.88097	1.52655
CLINT1	38.2156	12.6129	3.02988	1.59926
CLIP1	20.7089	4.80929	4.30602	2.10636
CLIP4	2.01076	0.487721	4.12276	2.04361
CLK4	1.64412	0.528055	3.11354	1.63856
CLMP	1.11479	0.474603	2.3489	1.23198
CLN5	0.390794	0.106034	3.68556	1.88188
CLNS1A	39.5897	15.6615	2.52783	1.3379
CLOCK	3.20547	0.717055	4.47033	2.16038
CLPX	13.5091	3.54375	3.81209	1.93058
CLSPN	17.289	2.50113	6.91246	2.7892
CLSTN3	3.88695	1.82854	2.12571	1.08795
CLTC	13.1661	3.85562	3.41478	1.77179
CLUAP1	4.58936	2.19665	2.08925	1.06298
CLVS1	0.416136	0.0928565	4.4815	2.16398
CMAS	28.7949	7.50021	3.83921	1.94081
CMPK1	19.6736	5.10248	3.85569	1.94699
CMSS1	21.1303	7.06392	2.9913	1.58077
CMTM4	2.03433	0.75714	2.68686	1.42592
CMTM6	5.6554	0.962993	5.87274	2.55403
CMTM7	0.485413	0.183015	2.65232	1.40725
CMTR2	0.956442	0.112099	8.53209	3.0929
CNBD1	0.838276	0.392178	2.13749	1.09592
CNBP	200.803	79.2395	2.53413	1.34149
CNEP1R1	0.653704	0.187783	3.48117	1.79957
CNGA1	0.184096	0.0182574	10.0834	3.33391
CNN3	5.47549	1.16338	4.70653	2.23466
CNOT1	8.95037	4.10281	2.18152	1.12534
CNOT2	2.55755	0.98586	2.59423	1.37531
CNOT6	5.30999	1.60819	3.30185	1.72327
CNOT6L	1.27019	0.380399	3.3391	1.73946
CNOT7	4.30314	1.15907	3.71258	1.89242
CNOT8	7.23713	2.60355	2.77972	1.47494
CNTD1	4.9998	2.23546	2.23659	1.1613
CNTLN	2.56216	0.650016	3.94168	1.97881
CNTN1	0.427398	0.0785396	5.44182	2.44409
CNTNAP2	0.0489748	0.0235377	2.0807	1.05707
CNTNAP4	0.484308	0.186598	2.59546	1.37599
CNTRL	21.2486	2.4126	8.80732	3.1387
COA6	43.5054	24.2119	1.79686	0.845481
COBLL1	0.511701	0.201719	2.5367	1.34295
COG3	2.27515	0.885714	2.56871	1.36105
COG5	2.23572	0.721981	3.09665	1.63071
COG6	2.99462	0.430397	6.9578	2.79863
COIL	10.226	3.6466	2.80425	1.48762
COL11A2	0.847699	0.441362	1.92064	0.94159
COL12A1	5.12859	1.9801	2.59007	1.37299
COL4A3BP	4.12218	0.928413	4.44003	2.15057
COL5A2	0.293924	0.109636	2.6809	1.42272
COL6A4P1	0.467523	0.257739	1.81394	0.859128
COMMD10	5.69505	1.61857	3.51856	1.81498
COMMD2	8.37825	2.58798	3.23737	1.69482
COMMD3-BMI1	11.0633	3.57117	3.09796	1.63132
COMMD8	9.24364	3.1098	2.97242	1.57164
COPB1	27.3242	5.2625	5.19225	2.37636
COPB2	27.212	7.38791	3.68331	1.881
COPG2	1.64587	0.87668	1.87739	0.908725
COPS2	6.72584	1.40597	4.78377	2.25815
COPS3	17.8809	6.19091	2.88824	1.53019
COPS4	5.53732	1.66841	3.31891	1.73071
COPS5	13.0107	3.13914	4.14468	2.05126
COPS8	2.99168	1.32331	2.26076	1.17681
COQ10B	3.36764	1.29703	2.59643	1.37653
COQ3	15.0289	5.49316	2.73594	1.45204
CORO1C	26.0293	12.7316	2.04446	1.03172
COX10-AS1	1.20106	0.486095	2.47083	1.30499
COX11	8.85464	3.78393	2.34006	1.22655
COX16	21.3667	9.35251	2.28459	1.19194
COX18	0.693018	0.276477	2.5066	1.32573
COX20	8.20964	2.84961	2.88097	1.52655
CP	0.292587	0.08513	3.43694	1.78113
CPA4	0.785217	0.346886	2.26362	1.17863
CPD	3.6999	0.967759	3.82317	1.93477
CPM	1.07073	0.46421	2.30657	1.20575
CPNE3	3.78389	0.857837	4.41097	2.1411
CPNE7	14.1206	6.5101	2.16903	1.11705
CPNE8	2.13408	0.814407	2.62041	1.38979
CPOX	4.41007	1.27514	3.4585	1.79015
CPS1	0.312606	0.131461	2.37794	1.24971
CPSF2	6.0084	1.49082	4.03025	2.01087
CPSF3	8.01271	3.21782	2.49011	1.31621
CPSF6	29.4018	12.885	2.28187	1.19021
CRBN	5.71934	1.32348	4.32145	2.11151
CREB1	2.38028	1.25638	1.89455	0.921854
CREBL2	5.66704	2.35047	2.41102	1.26964
CREBRF	0.503996	0.238554	2.11271	1.07909
CREBZF	7.12477	2.62128	2.71805	1.44257
CREG1	8.10514	1.98231	4.08873	2.03165
CREG2	0.276608	0.118872	2.32693	1.21843
CREM	2.24746	1.12427	1.99904	0.999305
CRIM1	19.0508	7.53676	2.52772	1.33783
CRIPAK	0.275872	0.0736591	3.74525	1.90506
CRIPT	4.81741	1.59556	3.01925	1.59419
CRK	7.67551	2.57363	2.98237	1.57646
CRLF3	6.19854	2.39765	2.58526	1.37031
CRMP1	1.32084	0.415431	3.17944	1.66877
CRNDE	1.22972	0.620694	1.9812	0.986378
CRNKL1	17.5283	3.85092	4.55171	2.18641
CROT	0.485489	0.0919178	5.28177	2.40102
CRY1	5.71794	1.98903	2.87473	1.52343
CRYBG3	1.34717	0.490543	2.74629	1.45748
CRYZ	3.6119	0.864262	4.17918	2.06322
CRYZL1	2.71898	0.534512	5.08685	2.34677
CSDE1	74.1247	16.4581	4.50384	2.17116
CSE1L	44.8174	5.51427	8.12753	3.02282
CSGALNACT2	11.0506	4.16292	2.65453	1.40846
CSNK1A1	16.9712	5.36038	3.16604	1.66268
CSNK1G1	1.9168	0.622697	3.07822	1.6221
CSNK1G3	8.59536	2.3929	3.59202	1.8448
CSNK2A1	13.3836	7.43862	1.79921	0.847362
CSPP1	10.8654	2.35408	4.61556	2.20651
CSTF1	4.26419	1.85924	2.29352	1.19756
CSTF3	19.5988	5.21794	3.75604	1.90921
CTA-445C9.14	2.84266	1.51223	1.87978	0.910563
CTAGE15	1.00719	0.0379087	26.5689	4.73167
CTAGE4	2.95976	0.858931	3.44586	1.78486
CTAGE5	15.1254	6.21914	2.43207	1.28218
CTAGE6	1.79353	0.250689	7.1544	2.83883
CTAGE8	1.26154	0.341046	3.69902	1.88714
CTAGE9	0.874265	0.336143	2.60087	1.379
CTB-119C2.1	0.46656	0.161946	2.88097	1.52655
CTB-129P6.7	0.0336712	0.0116875	2.88097	1.52655
CTB-131K11.1	2.70124	0.874265	3.08973	1.62748
CTB-134H23.2	0.579631	0.193146	3.00101	1.58545
CTB-13F3.1	2.4612	0.67995	3.61967	1.85586
CTB-152G17.6	0.142371	0.0494178	2.88097	1.52655
CTB-43P18.1	57.1123	18.3635	3.1101	1.63696
CTB-50L17.8	0.882778	0.370926	2.37993	1.25092
CTB-89H12.4	4.75109	1.33243	3.56574	1.8342
CTB-96E2.6	6.63791	1.03942	6.38614	2.67494
CTBS	0.624328	0.244974	2.54855	1.34967
CTC-281F24.5	0.860929	0.240299	3.58274	1.84106
CTC-308K20.1	0.383941	0.164625	2.33221	1.2217
CTC-366B18.2	3.41407	0.130066	26.2488	4.71418
CTC-428G20.6	4.02387	1.14276	3.52118	1.81606
CTC-428H11.2	7.56822	1.20157	6.29858	2.65503
CTC-432M15.3	2.3865	0.981771	2.43081	1.28144
CTC-436P18.1	10.8061	3.53182	3.05963	1.61336
CTC-436P18.3	2.54536	0.820403	3.10258	1.63347
CTC-444N24.11	0.752012	0.0460637	16.3255	4.02905
CTC-444N24.8	0.725322	0.188823	3.84129	1.94159
CTC-459F4.1	0.368219	0.00891705	41.2938	5.36785
CTC-471J1.8	1.7819	0.436593	4.08137	2.02905
CTC-480C2.1	1.10188	0.38247	2.88097	1.52655
CTC-487M23.8	35.5371	16.5555	2.14655	1.10202
CTC-492K19.4	3.15053	1.75752	1.7926	0.842054
CTC-498J12.3	2.32294	0.17278	13.4445	3.74894
CTC-499B15.5	0.296947	0.019326	15.3651	3.94159
CTC-506B8.1	81.4547	35.9878	2.26339	1.17849
CTC-512J12.6	2.23835	1.22369	1.82918	0.8712
CTC-524C5.2	1.57126	0.607243	2.58753	1.37158
CTC-529I10.2	2.11373	0.489126	4.32145	2.11151
CTC-534A2.2	3.03698	0.482692	6.29176	2.65346
CTC-546K23.1	1.02984	0.204839	5.02757	2.32986
CTC-554D6.1	107.477	47.4333	2.26586	1.18006
CTD-2002J20.1	2.85389	0.495302	5.76193	2.52655
CTD-2006C1.13	0.226357	0.0441955	5.12172	2.35663
CTD-2007L18.5	1.14782	0.239049	4.80161	2.26352
CTD-2008L17.2	0.427468	0.065141	6.5622	2.71418
CTD-2012J19.3	0.359099	0.0787234	4.56153	2.18952
CTD-2013N24.2	2.02805	0.349065	5.80995	2.53852
CTD-2017F17.2	3.98447	0.628652	6.33812	2.66406
CTD-2021K4.1	3.27586	1.08403	3.02193	1.59547
CTD-2024P10.1	21.2114	6.90745	3.0708	1.61861
CTD-2026K11.1	0.669119	0.348383	1.92064	0.94159
CTD-2031P19.5	2.71782	0.369146	7.36247	2.88019
CTD-2033A16.1	3.22118	0.966484	3.33288	1.73677
CTD-2033D15.1	52.1724	27.3385	1.90838	0.932352
CTD-2036P10.3	2.19088	0.42872	5.11028	2.3534
CTD-2066L21.3	3.23869	0.934951	3.46402	1.79245
CTD-2105E13.15	2.23825	0.657384	3.40478	1.76756
CTD-2116N17.1	4.57474	1.23321	3.70963	1.89128
CTD-2118P12.1	0.646585	0.25539	2.53176	1.34014
CTD-2135D7.2	0.778648	0.303234	2.56782	1.36054
CTD-2154I11.2	8.56482	4.53127	1.89016	0.918506
CTD-2184D3.5	3.60894	0.308881	11.6839	3.54645
CTD-2196E14.9	0.757595	0.315559	2.4008	1.26352
CTD-2231E14.2	140.726	66.7599	2.10795	1.07584
CTD-2256P15.4	8.26062	2.99978	2.75374	1.46139
CTD-2260A17.1	6.11549	2.77587	2.20309	1.13953
CTD-2287O16.5	6.35656	1.66495	3.81786	1.93277
CTD-2302E22.2	14.8644	2.65678	5.59492	2.48412
CTD-2318O12.1	2.86574	0.542571	5.28177	2.40102
CTD-2331H12.7	2.19621	1.00895	2.17673	1.12216
CTD-2331H12.8	1.37324	0.63185	2.17336	1.11993
CTD-2336O2.3	1.09314	0.218906	4.99367	2.3201
CTD-2349P21.11	1.27933	0.204952	6.24209	2.64203
CTD-2349P21.12	11.254	3.85494	2.91938	1.54566
CTD-2349P21.9	9.92068	4.03317	2.45977	1.29852
CTD-2353F22.2	0.448069	0.0291614	15.3651	3.94159
CTD-2354A18.1	19.9948	10.3746	1.92729	0.946577
CTD-2366F13.1	0.314518	0.102348	3.07303	1.61966
CTD-2410N18.4	19.8072	7.28732	2.71803	1.44256
CTD-2410N18.5	375.739	140.235	2.67935	1.42188
CTD-2510F5.4	8.41054	2.44411	3.44115	1.78289
CTD-2510F5.6	15.4992	7.74698	2.00067	1.00048
CTD-2535L24.2	0.854755	0.0809156	10.5635	3.40102
CTD-2537I9.12	2.23835	0.0582708	38.4129	5.26352
CTD-2540L5.5	9.81347	2.62161	3.74329	1.90431
CTD-2541J13.2	0.123482	0.0593463	2.0807	1.05707
CTD-2620I22.1	0.851523	0.354683	2.4008	1.26352
CTD-2636A23.2	22.5168	2.74925	8.19017	3.03389
CTD-3014M21.1	4.20631	2.12818	1.97648	0.982931
CTD-3092A11.1	2.20868	0.939607	2.35064	1.23305
CTD-3092A11.2	1.08159	0.278094	3.8893	1.95951
CTDSPL2	4.02764	0.876015	4.59768	2.20091
CTNNAL1	99.7131	19.4511	5.12636	2.35793
CTNNB1	12.9055	4.28518	3.01167	1.59056
CTPS2	3.87425	1.54847	2.50199	1.32307
CTR9	42.9972	8.83956	4.86418	2.2822
CTSO	0.616379	0.199194	3.09437	1.62965
CTSS	2.23492	0.850494	2.62779	1.39385
CTSV	5.54384	1.72491	3.21398	1.68436
CTTN	156.015	74.2144	2.10223	1.07192
CUL1	14.3692	4.39489	3.26952	1.70908
CUL2	3.98281	0.749448	5.31432	2.40989
CUL3	7.61559	1.24736	6.10537	2.61008
CUL4A	25.8356	12.1138	2.13273	1.0927
CUL4B	8.14847	2.17592	3.74484	1.90491
CUL5	6.97981	0.863068	8.0872	3.01564
CUTC	25.1351	9.82869	2.55732	1.35463
CWC15	45.8941	13.5714	3.38167	1.75774
CWC22	50.867	8.84122	5.75338	2.52441
CWC25	32.9184	13.9748	2.35556	1.23607
CWC27	69.8616	13.6791	5.10719	2.35253
CWF19L2	21.3026	2.75687	7.72709	2.94993
CXADR	1.30608	0.450086	2.90184	1.53697
CXorf23	2.77188	0.712132	3.89237	1.96065
CXorf38	1.65198	0.513907	3.21455	1.68462
CXorf57	0.414	0.107776	3.84129	1.94159
CXXC4	0.318298	0.146062	2.17919	1.12379
CYB5B	12.6199	6.63459	1.90214	0.927621
CYB5D1	5.80531	2.22587	2.60811	1.383
CYB5R4	1.2707	0.305355	4.16139	2.05707
CYBRD1	1.07352	0.56841	1.88863	0.917342
CYCS	82.606	30.0788	2.74632	1.4575
CYCSP45	3.38843	0.622665	5.44182	2.44409
CYCSP6	6.02909	1.29894	4.64156	2.21461
CYLD	1.21655	0.350772	3.46821	1.79419
CYP1B1	0.208798	0.0815345	2.56086	1.35663
CYP24A1	0.331948	0.181062	1.83334	0.874476
CYP2R1	1.25822	0.506708	2.48312	1.31215
CYP2U1	0.0617969	0.0268126	2.30477	1.20462
CYP39A1	0.686182	0.252188	2.72091	1.44409
CYP4F26P	1.10441	0.172506	6.40214	2.67856
CYP4V2	0.521773	0.219999	2.3717	1.24592
CYP51A1	6.18764	2.26278	2.73453	1.45129
DAAM1	6.37703	2.41085	2.64514	1.40334
DAB1	0.619705	0.18623	3.32763	1.73449
DAPK1	0.0422941	0.0220208	1.92064	0.94159
DAPP1	2.45041	1.04222	2.35113	1.23336
DARS	40.3086	10.9781	3.67173	1.87646
DARS2	8.42475	2.97745	2.82952	1.50056
DARS-AS1	4.68072	1.47866	3.1655	1.66244
DBF4	13.5764	2.28252	5.94799	2.5724
DBF4P1	0.613919	0.138224	4.44149	2.15104
DBI	138.684	76.4806	1.81332	0.858636
DBR1	5.73217	2.4414	2.34791	1.23137
DBT	1.16928	0.208234	5.61521	2.48934
DCAF1	10.1755	5.46502	1.86193	0.896802
DCAF13	24.2297	4.47758	5.41134	2.43599
DCAF13P1	1.22739	0.294947	4.16139	2.05707
DCAF17	2.25084	0.636123	3.53837	1.82308
DCAF4L1	0.289456	0.0137007	21.1271	4.40102
DCAF6	14.3622	4.46337	3.2178	1.68608
DCBLD1	3.5771	1.89361	1.88904	0.917652
DCBLD2	2.71492	0.640808	4.23671	2.08295
DCK	9.38769	2.55279	3.67742	1.87869
DCLRE1A	2.28622	0.341112	6.70225	2.74464
DCLRE1C	1.44905	0.428906	3.37848	1.75637
DCP2	1.76665	0.489478	3.60926	1.8517
DCTN6	16.9623	2.98229	5.68765	2.50783
DCUN1D1	5.13138	0.990957	5.17821	2.37245
DCUN1D2	2.87491	1.33137	2.15937	1.11061
DCUN1D4	1.98032	0.35155	5.63311	2.49393
DCUN1D5	50.5609	27.4403	1.84258	0.881727
DDAH1	6.96245	2.98871	2.32958	1.22007
DDHD1	0.874744	0.222256	3.93574	1.97664
DDHD2	2.29439	0.865735	2.65022	1.40611
DDI2	1.75899	0.587212	2.9955	1.5828
DDIAS	2.25788	0.440845	5.12172	2.35663
DDR2	0.62025	0.243727	2.54485	1.34758
DDX1	37.0031	6.49875	5.69388	2.50941
DDX10	45.6478	13.793	3.30948	1.7266
DDX10P2	0.384304	0.0250114	15.3651	3.94159
DDX17	9.55133	5.17413	1.84598	0.884386
DDX18	11.164	2.14852	5.19616	2.37745
DDX20	2.91032	1.20571	2.41378	1.2713
DDX21	123.795	45.1407	2.74243	1.45546
DDX3X	26.4139	3.24775	8.13296	3.02378
DDX42	41.8043	20.3789	2.05135	1.03657
DDX46	54.4047	8.47555	6.41901	2.68235
DDX47	14.9988	7.4136	2.02314	1.0166
DDX5	159.319	31.7654	5.01549	2.32639
DDX50	28.839	5.47665	5.2658	2.39665
DDX52	12.4374	4.18812	2.96969	1.57031
DDX55	15.2899	5.16036	2.96294	1.56703
DDX58	20.366	5.97775	3.40697	1.76849
DDX59	13.5684	5.41907	2.50383	1.32414
DDX6	3.77734	1.37113	2.75492	1.46201
DDX60	25.8863	3.82109	6.77459	2.76013
DDX60L	2.96471	0.661543	4.4815	2.16398
DECR1	3.43737	1.62191	2.11933	1.08361
DEK	264.568	38.4693	6.87738	2.78186
DENND1B	0.701423	0.158461	4.42648	2.14616
DENND2C	0.207507	0.0529177	3.92131	1.97134
DENND4A	1.43622	0.492364	2.91698	1.54447
DENND4C	0.73232	0.23924	3.06103	1.61402
DENND5B	1.33232	0.557838	2.38836	1.25602
DENND6A	1.83186	0.695394	2.63428	1.39741
DENND6A-AS1	8.71065	2.69422	3.23308	1.69291
DENR	69.7297	22.9268	3.0414	1.60474
DEPDC1	9.34766	2.66325	3.50987	1.81142
DEPDC1B	4.66026	0.532521	8.75132	3.1295
DEPDC7	6.44657	1.33669	4.82279	2.26987
DEPTOR	0.239457	0.124675	1.92064	0.94159
DERA	6.29181	2.00002	3.14588	1.65346
DERL2	8.81909	3.39389	2.59852	1.37769
DESI2	2.87235	0.678905	4.23085	2.08095
DGKE	0.82983	0.215282	3.85462	1.94659
DGKH	0.620279	0.239718	2.58753	1.37158
DGKI	0.0686447	0.00420476	16.3255	4.02905
DHFR	35.1238	9.11966	3.85144	1.9454
DHFRL1	0.997239	0.252594	3.94799	1.98112
DHX15	16.4887	3.56056	4.63093	2.2113
DHX29	6.14063	0.849358	7.22974	2.85394
DHX32	8.39687	3.17957	2.64088	1.40102
DHX33	5.78458	2.93385	1.97167	0.979415
DHX36	10.8992	3.2529	3.35062	1.74443
DHX40	6.81878	1.95402	3.48962	1.80307
DHX57	2.45717	0.876098	2.80468	1.48784
DHX9	21.6719	3.30663	6.55407	2.71239
DIAPH2	2.11696	0.705144	3.00217	1.58601
DIAPH3	9.78674	1.57618	6.20917	2.6344
DIAPH3-AS1	4.91977	0.792852	6.20516	2.63347
DICER1	5.76582	1.07956	5.3409	2.41708
DIEXF	4.31742	2.36605	1.82474	0.86769
DIO2	5.0562	1.60527	3.14975	1.65524
DIP2C	0.190637	0.099257	1.92064	0.94159
DIS3	6.14818	1.28225	4.79483	2.26148
DIS3L	7.79623	3.0068	2.59287	1.37455
DISP2	0.0393826	0.0205049	1.92064	0.94159
DIXDC1	0.313596	0.0922033	3.40114	1.76602
DLAT	6.19929	2.99765	2.06805	1.04827
DLD	20.6462	5.02779	4.10641	2.03788
DLEU1	0.73136	0.278693	2.62425	1.3919
DLEU1_1	14.2094	4.98951	2.84785	1.50987
DLEU1_2	5.6911	3.15429	1.80424	0.851392
DLEU2	1.5839	0.783597	2.02132	1.0153
DLEU2_5	11.2117	6.22665	1.8006	0.84848
DLEU7	0.41216	0.0715315	5.76193	2.52655
DLG1	9.11736	2.13059	4.27926	2.09736
DLG1-AS1	2.53885	1.04206	2.43637	1.28473
DLGAP1-AS2	1.9305	0.62885	3.06988	1.61818
DLGAP5	30.5795	1.83641	16.6518	4.05761
DMD	1.96724	0.748531	2.62813	1.39404
DMRTA1	0.13529	0.0704397	1.92064	0.94159
DMTF1	4.44707	1.09001	4.07984	2.02851
DMXL1	0.810063	0.262857	3.08176	1.62375
DMXL2	0.65937	0.125485	5.25459	2.39358
DNA2	1.79959	0.214933	8.37281	3.06571
DNAH11	0.223702	0.100125	2.23422	1.15977
DNAH14	1.74715	0.869827	2.00861	1.0062
DNAH5	0.190548	0.0992106	1.92064	0.94159
DNAJA1	127.538	23.0386	5.53583	2.4688
DNAJA2	30.3454	11.8239	2.56645	1.35977
DNAJB11	58.1953	22.6508	2.56924	1.36134
DNAJB14	2.13398	0.529917	4.02701	2.00971
DNAJB4	5.60142	1.36532	4.10264	2.03655
DNAJB6	5.01875	2.41121	2.08142	1.05757
DNAJC10	3.93957	0.711432	5.53752	2.46924
DNAJC12	5.04713	2.5893	1.94922	0.9629
DNAJC13	4.2877	0.793146	5.40595	2.43455
DNAJC2	39.528	8.09777	4.88134	2.28728
DNAJC21	75.9654	20.4969	3.70618	1.88993
DNAJC24	2.1626	0.486559	4.44467	2.15208
DNAJC25	31.5628	9.67045	3.26384	1.70657
DNAJC25-GNG10	16.2167	4.13139	3.92525	1.97278
DNAJC27	0.329334	0.0697509	4.72158	2.23927
DNAJC3	5.81702	1.99963	2.90904	1.54055
DNAJC3-AS1	0.886508	0.434417	2.04068	1.02905
DNAJC6	0.446921	0.21624	2.06678	1.04738
DNAJC7	58.0431	28.4977	2.03676	1.02628
DNAJC9	41.2274	12.58	3.27721	1.71247
DNAL1	0.989418	0.467314	2.11724	1.08219
DNALI1	0.190217	0.0220085	8.6429	3.11151
DNHD1	0.926	0.428005	2.16353	1.11338
DNM1L	27.1853	5.21189	5.21601	2.38295
DNTTIP2	27.9233	3.47811	8.02829	3.00509
DOCK1	8.45547	2.72617	3.1016	1.63301
DOCK11	0.32696	0.0194554	16.8056	4.07087
DOCK4	0.957166	0.354323	2.70139	1.4337
DOCK5	2.39183	1.04665	2.28523	1.19234
DOCK7	0.901193	0.227378	3.96341	1.98674
DOCK9	1.66329	0.383912	4.33249	2.1152
DONSON	21.5094	7.89099	2.72582	1.44669
DOPEY1	1.10633	0.240822	4.59397	2.19974
DPH5	13.7304	7.35248	1.86745	0.901071
DPM1	13.6807	2.60003	5.26176	2.39555
DPP8	2.25969	0.589065	3.83607	1.93963
DPPA2	2.95088	1.0873	2.71395	1.4404
DPY19L1	4.93044	1.04141	4.73439	2.24318
DPY19L1P1	0.593003	0.113419	5.22842	2.38637
DPY19L3	0.559078	0.20922	2.6722	1.41803
DPY19L4	1.91366	0.568042	3.36887	1.75227
DPY30	15.9995	5.29946	3.01908	1.59411
DPYD	1.47146	0.568255	2.58944	1.37264
DR1	2.16186	0.886739	2.43799	1.28569
DRAM1	2.59855	1.14962	2.26035	1.17655
DRAM2	1.93079	0.750055	2.5742	1.36412
DROSHA	31.5825	13.5172	2.33647	1.22433
DSC2	0.537974	0.147978	3.6355	1.86216
DSC3	1.31248	0.60228	2.17919	1.12379
DSCC1	7.18791	1.26841	5.66685	2.50255
DSG2	11.5479	3.26371	3.53827	1.82305
DSG2-AS1	4.12574	0.936766	4.40423	2.13889
DSG3	2.7387	1.22476	2.23611	1.16099
DSN1	8.01153	1.49187	5.37012	2.42495
DSP	166.849	84.2041	1.98148	0.986579
DST	9.61633	1.62982	5.90022	2.56077
DSTYK	1.9237	0.889868	2.16178	1.11222
DTD2	3.30729	1.80449	1.83281	0.874057
DTL	3.19292	1.36984	2.33088	1.22087
DTNA	0.213692	0.0620989	3.44115	1.78289
DTWD1	0.531799	0.130299	4.08137	2.02905
DTWD2	0.299174	0.0991247	3.01815	1.59367
DUBR	0.529931	0.248711	2.13071	1.09134
DUS4L	1.19476	0.336576	3.54976	1.82772
DUSP6	11.3114	5.27894	2.14275	1.09946
DUT	9.68957	5.10724	1.89722	0.923888
DUXAP8	3.73091	1.38542	2.69299	1.42921
DUXAP9	2.19037	0.628943	3.48261	1.80017
DYM	1.20276	0.518101	2.32147	1.21504
DYNC1I1	0.261149	0.128813	2.02735	1.01959
DYNC1I2	42.7665	6.83041	6.26118	2.64643
DYNC1I2P1	1.43471	0.248998	5.76193	2.52655
DYNC1LI1	11.6418	5.00584	2.32564	1.21762
DYNC1LI2	14.3615	5.00734	2.86809	1.52009
DYNC2H1	0.808776	0.1602	5.04855	2.33587
DYNC2LI1	3.9292	1.41576	2.77533	1.47266
DYNLT3	5.62627	1.31334	4.28394	2.09894
DYRK1A	1.9488	1.05307	1.85059	0.887985
DYRK2	1.89137	0.788497	2.39871	1.26226
DYX1C1	3.45599	1.08075	3.19777	1.67707
DYX1C1-CCPG1	46.949	11.5188	4.07587	2.02711
DZIP1	6.05989	2.89076	2.0963	1.06784
DZIP3	2.71063	0.328212	8.25877	3.04593
E2F3	6.79651	2.88031	2.35965	1.23857
E2F6	2.56268	0.948465	2.70192	1.43399
E2F7	10.1405	5.39905	1.87821	0.909357
E2F8	1.64547	0.521143	3.15742	1.65875
EBAG9	27.0434	9.4402	2.8647	1.51839
EBLN3	1.87398	0.322714	5.80695	2.53778
ECD	10.7367	3.38691	3.17007	1.66451
ECHDC1	28.1584	7.93355	3.54929	1.82753
ECHDC2	0.0651078	0.0169495	3.84129	1.94159
ECM2	0.447009	0.0864461	5.17096	2.37043
ECT2	20.0551	3.58465	5.59471	2.48406
EDEM1	4.74283	1.81396	2.61464	1.38661
EDEM3	1.5447	0.142421	10.846	3.43909
EDIL3	0.361089	0.119639	3.01815	1.59367
EDRF1	2.14936	0.519424	4.13797	2.04892
EDRF1-AS1	1.38892	0.279401	4.97108	2.31356
EEA1	12.7953	2.3672	5.40524	2.43436
EED	6.99806	2.20853	3.16866	1.66387
EEF1A1	500.032	257.26	1.94368	0.958793
EEF1A1P14	0.821324	0.42763	1.92064	0.94159
EEF1A1P16	2.28675	0.878512	2.60298	1.38016
EEF1A1P25	0.941537	0.361214	2.60659	1.38216
EEF1A1P29	4.41104	1.93873	2.27522	1.18601
EEF1A1P4	38.4534	20.405	1.88451	0.914188
EEF1E1	20.2779	9.12276	2.22279	1.15237
EEF1E1-BLOC1S5	87.2295	34.6053	2.5207	1.33382
EFCAB10	0.462734	0.101443	4.56153	2.18952
EFCAB11	2.40872	0.984399	2.4469	1.29096
EFCAB13	0.442285	0.156786	2.82095	1.49618
EFCAB14	4.95492	2.11691	2.34064	1.2269
EFCAB14-AS1	2.2577	0.727686	3.10258	1.63347
EFCAB2	2.29419	1.19639	1.91759	0.939298
EFCAB7	0.368745	0.0114621	32.1708	5.00768
EFEMP1	17.297	8.1931	2.11116	1.07804
EFHC1	0.233347	0.0690146	3.38113	1.75751
EFL1	9.01391	2.38285	3.78283	1.91947
EFNB2	5.8127	2.7553	2.10964	1.077
EFR3A	4.18436	0.991722	4.21929	2.077
EGFL8	5.72521	2.75638	2.07708	1.05455
EGFLAM	0.0658131	0.0285551	2.30477	1.20462
EHBP1	12.9024	2.64097	4.88549	2.2885
EHF	0.0858901	0.0149065	5.76193	2.52655
EHHADH	0.98854	0.292123	3.38399	1.75873
EID1	113.645	32.9317	3.45094	1.78699
EID2B	1.27928	0.560899	2.28076	1.18952
EID3	1.09137	0.0668505	16.3255	4.02905
EIF1AX	27.5139	7.9528	3.45965	1.79063
EIF1AXP1	6.13423	1.87873	3.26509	1.70712
EIF2A	29.7514	3.84587	7.73593	2.95157
EIF2AK2	6.01406	2.3439	2.56584	1.35943
EIF2AK3	3.38539	1.22121	2.77216	1.47101
EIF2AK4	8.94763	3.70178	2.41712	1.27329
EIF2B3	7.76768	3.48846	2.22668	1.15489
EIF2S1	28.3819	11.0085	2.57818	1.36636
EIF2S2	670.974	191.992	3.49481	1.80521
EIF2S2P3	1.53979	0.392672	3.92131	1.97134
EIF2S2P4	31.8076	9.66744	3.29017	1.71816
EIF2S3	103.98	40.4481	2.57069	1.36216
EIF2S3L	2.37098	1.25471	1.88967	0.918131
EIF3A	391.873	110.513	3.54594	1.82617
EIF3E	20.7229	6.17869	3.35393	1.74585
EIF3H	33.3982	18.362	1.81887	0.863044
EIF3J	146.352	62.9652	2.32434	1.21682
EIF3M	10.4854	3.8816	2.70131	1.43366
EIF4A2	43.9899	8.91204	4.93601	2.30334
EIF4A2P4	1.4174	0.437323	3.24109	1.69648
EIF4E	13.5484	2.61436	5.18232	2.3736
EIF4E3	0.15727	0.0849167	1.85205	0.889122
EIF4EBP2	1.78658	0.824342	2.16728	1.11589
EIF4EP2	7.34419	1.19963	6.12205	2.61402
EIF4G2	56.7138	19.2665	2.94366	1.55761
EIF4G3	24.2349	8.15544	2.97162	1.57125
EIF4HP2	1.17096	0.580638	2.01668	1.01198
EIF5	20.6333	8.20226	2.51556	1.33088
EIF5A2	1.60528	0.666306	2.40923	1.26857
EIF5B	146.913	24.9228	5.89471	2.55942
ELAVL2	0.537465	0.101758	5.28177	2.40102
ELF1	16.3147	7.12953	2.28832	1.19429
ELF2	2.89724	1.05784	2.73882	1.45356
ELK3	9.71232	4.26207	2.27878	1.18826
ELL2	12.8562	5.82601	2.20668	1.14188
ELL2P1	1.08705	0.548834	1.98066	0.985984
ELMO1	2.1519	1.15798	1.85832	0.894
ELMO1-AS1	6.71854	3.03372	2.21462	1.14706
ELMOD2	1.26955	0.197313	6.43416	2.68575
ELOVL4	1.96076	0.795218	2.46569	1.30199
ELOVL5	9.13875	3.32643	2.74731	1.45802
ELOVL6	4.33657	0.739185	5.86669	2.55255
ELP2	2.18683	1.2021	1.81918	0.863292
EMB	3.41577	0.764858	4.46589	2.15895
EMC2	24.7091	3.85604	6.40789	2.67985
EME1	18.0218	7.02625	2.56493	1.35892
EML4	4.0645	1.50208	2.70591	1.43611
EML5	0.679227	0.0742952	9.14226	3.19255
EML6	0.478748	0.0679812	7.04236	2.81606
EMP1	2.80365	0.930065	3.01446	1.5919
EMSY	2.6749	0.823975	3.24634	1.69881
ENAH	34.285	12.3532	2.77539	1.47269
ENDOD1	0.442058	0.237136	1.86415	0.898521
ENO1P4	1.14316	0.146509	7.80261	2.96396
ENOPH1	29.7961	10.7352	2.77555	1.47277
ENOSF1	8.22968	3.94151	2.08795	1.06209
ENOX1	0.404938	0.137042	2.95484	1.56308
ENOX2	5.92788	2.59747	2.28218	1.19041
ENPP1	0.17411	0.0472967	3.68123	1.88019
ENTPD1	0.265545	0.0281203	9.44316	3.23927
ENTPD4	6.97273	1.71224	4.07228	2.02584
ENTPD5	1.41251	0.740161	1.90838	0.932352
ENTPD7	1.09021	0.339682	3.2095	1.68235
ENY2	75.402	25.3403	2.97557	1.57317
EOGT	0.483822	0.179519	2.6951	1.43034
EPB41	5.57465	2.63614	2.1147	1.08046
EPB41L2	54.3209	21.4636	2.53084	1.33961
EPB41L4A	1.79241	0.495186	3.61967	1.85586
EPB41L5	0.977538	0.443802	2.20264	1.13924
EPC2	3.86927	1.3001	2.97613	1.57344
EPCAM	188.905	83.5611	2.26069	1.17676
EPGN	0.761458	0.252293	3.01815	1.59367
EPM2A	0.554448	0.288678	1.92064	0.94159
EPM2AIP1	0.48677	0.064366	7.56253	2.91887
EPN3	0.12173	0.0281688	4.32145	2.11151
EPRS	93.4412	20.7176	4.51023	2.1732
EPS15	7.36297	1.45435	5.06272	2.33991
EPS8	4.88614	1.13887	4.29033	2.10109
EPSTI1	18.5718	8.56417	2.16854	1.11672
EPT1	2.34932	0.665113	3.53222	1.82057
ERAP1	4.81264	2.19716	2.1904	1.13119
ERAP2	0.600617	0.0528535	11.3638	3.50637
ERBIN	18.9506	4.81581	3.93509	1.9764
ERCC4	0.820073	0.332309	2.4678	1.30323
ERCC5	13.3478	3.21508	4.15163	2.05368
ERCC6	2.27329	1.08986	2.08586	1.06064
ERCC6L	3.41696	0.209743	16.2912	4.02602
ERCC6L2	1.9014	0.445255	4.27037	2.09436
ERCC8	1.27592	0.41815	3.05134	1.60945
ERGIC2	9.15489	1.58231	5.78577	2.53251
ERH	46.4379	17.1362	2.70993	1.43826
ERI1	6.18515	1.71001	3.61702	1.8548
ERI2	2.21017	0.894488	2.47088	1.30503
ERICH1	20.3153	10.2816	1.9759	0.982507
ERICH6B	0.694059	0.155666	4.45864	2.1566
ERLEC1	21.2071	5.65011	3.7534	1.9082
ERLIN2	3.21757	1.56472	2.05632	1.04006
ERMARD	2.87269	0.369117	7.78261	2.96025
ERMP1	2.28906	1.13173	2.02262	1.01623
ERO1A	10.7679	2.57691	4.17861	2.06302
ERO1B	0.456751	0.0975636	4.68157	2.22699
ESCO1	3.90629	0.90874	4.29858	2.10386
ESCO2	1.57102	0.172203	9.12306	3.18952
ESD	5.59366	1.60518	3.48476	1.80106
ESF1	77.4766	12.0453	6.43213	2.6853
ESPL1	2.56016	1.37526	1.86159	0.896532
ESR2	0.161385	0.0875279	1.84382	0.882696
ESYT2	4.13529	1.85602	2.22804	1.15578
ETAA1	6.9972	1.51915	4.60599	2.20351
ETF1	42.7191	12.2418	3.4896	1.80306
ETFA	19.9801	6.80309	2.93692	1.5543
ETFDH	5.394	1.7389	3.10196	1.63318
ETNK1	1.16894	0.622589	1.87755	0.908853
ETV1	1.14916	0.261764	4.39004	2.13423
EVI2B	4.24227	1.48304	2.86053	1.51628
EVI5	1.82455	0.402896	4.52858	2.17906
EXO1	5.53545	1.08966	5.07996	2.34482
EXOC1	8.70099	1.3389	6.49862	2.70013
EXOC2	8.71288	3.51631	2.47785	1.30909
EXOC4	2.38116	1.25013	1.90473	0.929584
EXOC5	3.91942	0.665496	5.88947	2.55814
EXOC6	2.4433	0.844564	2.89297	1.53255
EXOC6B	5.68932	2.71855	2.09278	1.06542
EXOC8	2.22212	0.807633	2.7514	1.46016
EXOSC10	19.0459	10.0635	1.89258	0.920356
EXOSC8	14.9267	3.66523	4.07252	2.02592
EXOSC9	17.6655	2.6299	6.71718	2.74786
EXPH5	1.39549	0.376855	3.703	1.88869
EXTL2	1.59757	0.24345	6.5622	2.71418
EYA1	0.619356	0.290858	2.12941	1.09045
EYA3	2.37758	0.877378	2.70987	1.43823
EZH2	13.3499	3.39767	3.92915	1.97422
F2R	4.03799	1.9778	2.04166	1.02974
F2RL2	0.347894	0.0953336	3.64922	1.86759
F3	114.161	42.2183	2.70406	1.43513
FABP5	74.9679	38.2773	1.95855	0.969787
FABP5P1	3.89546	1.74982	2.2262	1.15458
FABP5P2	1.69275	0.320489	5.28177	2.40102
FABP5P7	61.1579	33.4163	1.83018	0.871984
FAIM	12.0036	6.69533	1.79283	0.842239
FAM101A	1.49395	0.473916	3.15236	1.65643
FAM102B	0.308727	0.0628988	4.90831	2.29523
FAM103A1	7.86823	3.54419	2.22004	1.15058
FAM105A	0.261992	0.0320961	8.16273	3.02905
FAM107B	3.87323	1.04325	3.71267	1.89246
FAM110C	0.799061	0.329535	2.42481	1.27787
FAM111A	4.81696	0.964264	4.99548	2.32062
FAM111B	4.75403	0.135397	35.1118	5.13388
FAM114A1	6.75419	3.11396	2.169	1.11703
FAM114A2	2.78759	0.654498	4.25914	2.09056
FAM117B	1.25341	0.458729	2.73234	1.45014
FAM120B	4.64983	1.72965	2.6883	1.42669
FAM122B	8.58242	4.32006	1.98664	0.990334
FAM122C	0.564581	0.277315	2.03588	1.02565
FAM126A	2.30374	0.710209	3.24375	1.69766
FAM133A	1.77345	0.357742	4.95734	2.30957
FAM133B	11.2288	3.01111	3.72913	1.89884
FAM133DP	3.18017	0.473081	6.72225	2.74894
FAM134B	0.584148	0.114501	5.10171	2.35098
FAM135A	1.25109	0.246973	5.0657	2.34076
FAM13A	0.862323	0.205317	4.19996	2.07038
FAM13A-AS1	0.222743	0.00724832	30.7303	4.94159
FAM13B	2.60531	0.883511	2.94881	1.56013
FAM149B1	11.2834	3.64388	3.09655	1.63066
FAM156A	2.79818	1.36043	2.05683	1.04043
FAM156B	10.7437	3.27926	3.27627	1.71205
FAM160B1	0.727247	0.305022	2.38425	1.25353
FAM161A	1.95458	0.336111	5.81528	2.53985
FAM162A	11.2147	3.52496	3.18151	1.66971
FAM168B	11.3499	6.02072	1.88515	0.914677
FAM169A	3.69758	1.16273	3.18008	1.66906
FAM171B	0.215536	0.0336662	6.40214	2.67856
FAM172A	1.38671	0.296536	4.67635	2.22538
FAM172BP	1.23957	0.120073	10.3235	3.36785
FAM173B	1.42811	0.212445	6.72225	2.74894
FAM175B	11.3526	3.88957	2.91873	1.54534
FAM177A1	18.3153	8.59255	2.13153	1.09189
FAM179B	0.629445	0.190909	3.2971	1.7212
FAM188A	1.08886	0.46312	2.35113	1.23336
FAM196B	0.502453	0.185305	2.7115	1.43909
FAM199X	3.60363	1.03896	3.4685	1.79431
FAM200A	2.20686	0.721897	3.05702	1.61213
FAM204A	3.02055	0.670428	4.50541	2.17166
FAM206A	4.93999	2.27573	2.17073	1.11818
FAM208A	5.33653	0.878475	6.07476	2.60283
FAM208B	2.16542	0.686011	3.15654	1.65834
FAM20B	5.41148	1.59146	3.40032	1.76567
FAM210A	4.55367	1.98332	2.29598	1.19911
FAM210B	3.46664	1.74553	1.98601	0.98987
FAM214A	0.625813	0.239389	2.61421	1.38637
FAM216A	10.9242	4.27474	2.55552	1.35362
FAM217B	2.54776	0.540431	4.71431	2.23705
FAM21A	22.8981	9.99263	2.2915	1.19629
FAM21C	10.7909	3.73222	2.89129	1.53171
FAM227A	0.087356	0.0485148	1.8006	0.84848
FAM227B	0.542335	0.228069	2.37794	1.24971
FAM228B	1.04089	0.472128	2.20468	1.14057
FAM229A	0.463444	0.137884	3.36113	1.74894
FAM35A	8.13313	3.3291	2.44304	1.28868
FAM35BP	0.570779	0.0540329	10.5635	3.40102
FAM3C	34.6128	10.0878	3.43115	1.77869
FAM3C2	13.645	3.64821	3.7402	1.90312
FAM45A	3.19482	1.54933	2.06206	1.04409
FAM45BP	1.19849	0.181163	6.61555	2.72586
FAM46A	2.81099	1.32855	2.11583	1.08122
FAM46C	0.152843	0.0227369	6.72225	2.74894
FAM47E-STBD1	3.9701	1.64357	2.41553	1.27234
FAM49B	11.1118	3.00371	3.69936	1.88727
FAM60A	5.99129	2.65023	2.26067	1.17675
FAM63B	1.75659	0.60857	2.88642	1.52928
FAM69A	1.11718	0.105758	10.5635	3.40102
FAM71A	0.789928	0.0283643	27.8493	4.79957
FAM72A	1.46052	0.406139	3.5961	1.84643
FAM72B	19.3656	4.128	4.69128	2.22998
FAM72C	8.92447	1.82164	4.89914	2.29253
FAM72D	17.5627	4.96417	3.53789	1.82289
FAM73A	0.713325	0.136293	5.23375	2.38785
FAM76B	2.86806	0.627612	4.56981	2.19213
FAM81A	2.32998	0.80875	2.88097	1.52655
FAM83A-AS1	0.233057	0.0970747	2.4008	1.26352
FAM83B	2.86471	1.17671	2.4345	1.28363
FAM83D	10.8828	4.93981	2.20309	1.13953
FAM8A1	1.93311	0.908635	2.12748	1.08915
FAM91A1	4.98663	0.974471	5.11727	2.35537
FAM92A1	4.37715	1.64264	2.6647	1.41397
FAM95C	3.41768	0.353532	9.66724	3.2731
FAM96A	38.2224	17.4831	2.18625	1.12846
FAM98A	8.68231	2.27189	3.82163	1.93419
FAM98B	6.3922	1.71776	3.72125	1.89579
FAM9B	0.100927	0.038217	2.64088	1.40102
FAN1	4.44487	2.34329	1.89685	0.923607
FANCB	1.75761	0.203359	8.6429	3.11151
FANCD2	3.38734	0.710141	4.76995	2.25397
FANCD2OS	1.50752	0.258759	5.82595	2.54249
FANCI	13.5782	2.57192	5.27941	2.40038
FANCL	8.03042	2.76482	2.9045	1.53829
FANCM	1.53479	0.0772081	19.8787	4.31315
FAR1	3.66201	0.601414	6.089	2.6062
FAR2	0.394513	0.0845793	4.66442	2.2217
FAS	3.54948	1.38605	2.56086	1.35663
FASTKD1	1.52344	0.264398	5.76193	2.52655
FASTKD2	1.26005	0.333406	3.77933	1.91813
FASTKD3	2.4833	0.44624	5.56494	2.47637
FASTKD5	2.97107	1.56966	1.89281	0.920528
FAT1	5.80041	2.8028	2.0695	1.04928
FAT4	0.267352	0.0874966	3.05557	1.61144
FAXDC2	1.87783	0.516013	3.63911	1.86359
FBXL17	0.556377	0.205192	2.7115	1.43909
FBXL2	0.479249	0.0895731	5.35036	2.41964
FBXL3	6.75553	2.21102	3.05539	1.61136
FBXL5	2.54685	1.37965	1.84601	0.884408
FBXO11	9.00869	2.94828	3.05557	1.61144
FBXO21	7.43146	3.48586	2.13189	1.09213
FBXO28	2.48276	0.908654	2.73234	1.45014
FBXO3	1.70761	0.199617	8.55444	3.09667
FBXO30	2.02804	0.907146	2.23563	1.16068
FBXO33	0.92883	0.356339	2.60659	1.38216
FBXO34	4.40548	1.84291	2.3905	1.25731
FBXO38	3.09897	0.693377	4.46939	2.16008
FBXO4	2.95805	1.51844	1.94808	0.962054
FBXO43	0.365587	0.0496556	7.36247	2.88019
FBXO45	4.40214	1.17062	3.76051	1.91093
FBXO48	0.410002	0.126929	3.23017	1.69161
FBXO5	7.91987	2.03832	3.88549	1.95809
FBXO8	2.33491	0.698005	3.34512	1.74206
FBXW7	3.70476	0.819869	4.51872	2.17592
FBXW9	0.965248	0.417515	2.31189	1.20907
FCF1	12.8164	3.73245	3.43377	1.77979
FCHO2	2.31078	0.501526	4.6075	2.20398
FEM1B	3.33878	0.984714	3.39061	1.76154
FEM1C	1.40879	0.550827	2.55759	1.35479
FER	1.45504	0.326563	4.45561	2.15562
FER1L4	0.152342	0.0144215	10.5635	3.40102
FERMT2	3.99512	1.25228	3.19027	1.67368
FERP1	0.870923	0.453454	1.92064	0.94159
FEZ2	5.03311	1.975	2.54841	1.3496
FGD4	0.942169	0.393669	2.3933	1.259
FGD5-AS1	5.75117	2.62488	2.19103	1.13161
FGD6	2.76609	0.846214	3.26879	1.70876
FGF14	0.454043	0.187696	2.41904	1.27443
FGF2	5.37501	2.28709	2.35015	1.23276
FGFBP1	14.4606	3.70437	3.90365	1.96482
FGFR1OP	1.30881	0.254463	5.14342	2.36273
FGFR1OP2	10.6255	2.67717	3.96894	1.98875
FH	16.4292	7.98171	2.05836	1.04149
FHAD1	0.725676	0.382935	1.89503	0.922224
FIG4	1.50322	0.309426	4.8581	2.28039
FIGN	0.385227	0.0789135	4.88164	2.28736
FIGNL1	7.02815	1.18188	5.94661	2.57207
FILIP1	0.162146	0.0513877	3.15534	1.6578
FIP1L1	65.6097	30.5148	2.15009	1.1044
FIRRE	3.35393	0.993425	3.37613	1.75537
FKBP11	1.27927	0.362708	3.527	1.81844
FKBP14	3.05912	0.515575	5.93342	2.56886
FKBP3	70.3216	21.6921	3.24181	1.6968
FKBP5	4.27413	1.81781	2.35124	1.23342
FKBP7	1.38618	0.488226	2.83921	1.50549
FKTN	1.54775	0.394786	3.92049	1.97103
FLG	0.157617	0.0230807	6.82895	2.77166
FLI1	2.40479	1.17207	2.05175	1.03685
FLJ22447	0.236659	0.0492875	4.80161	2.26352
FLRT2	0.296846	0.109594	2.7086	1.43755
FLVCR1	2.0321	0.624163	3.25572	1.70298
FLVCR2	0.146964	0.0665376	2.20874	1.14322
FMN1	0.321994	0.141606	2.27387	1.18515
FMNL2	9.09665	2.42705	3.74803	1.90613
FMR1	13.2727	2.58868	5.12721	2.35817
FN3K	0.162153	0.0590985	2.74378	1.45616
FNBP1	9.22759	4.09614	2.25275	1.17169
FNBP1L	5.19243	2.11994	2.44933	1.29239
FNBP1P1	0.629746	0.19673	3.20107	1.67856
FNBP4	50.755	14.1846	3.57819	1.83923
FNDC3A	5.33409	1.77506	3.00503	1.58738
FNIP1	1.69969	0.395144	4.30144	2.10482
FNIP2	0.17909	0.0601581	2.977	1.57386
FNTA	3.64842	1.62234	2.24885	1.16919
FOCAD	0.481715	0.172635	2.79037	1.48046
FOPNL	8.31102	1.69534	4.90229	2.29346
FOS	40.7583	4.98728	8.17245	3.03077
FOSB	10.0629	1.28334	7.84116	2.97107
FOXG1	1.55851	0.726036	2.1466	1.10205
FOXJ3	9.21791	4.70454	1.95937	0.970387
FOXN2	0.893501	0.238569	3.74525	1.90506
FOXP2	0.0972456	0.0486065	2.00067	1.00048
FPGT	0.495676	0.109488	4.52723	2.17863
FPGT-TNNI3K	0.154314	0.0279461	5.52185	2.46515
FRA10AC1	23.454	7.27915	3.22208	1.68799
FRG1	63.8707	22.8274	2.79798	1.48439
FRG1CP	13.7981	7.22664	1.90935	0.933078
FRK	0.102033	0.0247089	4.12938	2.04593
FRMD3	0.0435608	0.0151202	2.88097	1.52655
FRMD4A	0.32269	0.129994	2.48234	1.3117
FRMD4B	0.74139	0.268245	2.76385	1.46668
FRMD6	2.18043	0.999861	2.18073	1.12481
FRRS1	0.146089	0.0507082	2.88097	1.52655
FRS2	1.18774	0.338545	3.50838	1.8108
FRYL	1.76922	0.554677	3.18964	1.67339
FSBP	6.69885	1.22253	5.47948	2.45404
FSD1L	0.165276	0.0529552	3.12105	1.64203
FSD2	0.0912582	0.0400121	2.28076	1.18952
FSTL1	1.64033	0.58435	2.80709	1.48908
FTX	0.2099	0.0852966	2.46082	1.29914
FUBP1	46.5518	16.0449	2.90134	1.53672
FUBP3	24.689	8.21551	3.00517	1.58745
FUNDC1	15.6852	4.76679	3.29051	1.71831
FUT11	1.3043	0.685756	1.902	0.927515
FUT8	5.04628	1.67841	3.00659	1.58813
FUT8-AS1	0.371513	0.171939	2.16072	1.11151
FXR1	42.0967	6.18868	6.80221	2.766
FYTTD1	9.15771	2.13045	4.2985	2.10383
FZD1	0.550039	0.276993	1.98575	0.989684
FZD3	0.214037	0.0758742	2.82095	1.49618
FZD5	0.243355	0.126705	1.92064	0.94159
FZD6	36.7138	6.65861	5.51373	2.46303
G2E3	1.37643	0.162795	8.45501	3.07981
G3BP1	8.87178	2.469	3.59326	1.84529
G3BP2	20.6765	4.87413	4.24209	2.08478
GAB1	0.266803	0.0516888	5.16173	2.36785
GABBR1	2.20899	0.702428	3.14479	1.65296
GABPA	10.3448	4.23903	2.44036	1.2871
GABPB1	1.8553	0.897676	2.06678	1.04738
GABPB1-AS1	0.687101	0.264503	2.5977	1.37724
GABPB2	5.29192	2.61477	2.02386	1.01711
GABRE	1.23455	0.25167	4.90543	2.29438
GALC	0.699152	0.17243	4.05469	2.01959
GALK2	1.81746	0.685833	2.65	1.40599
GALNT1	8.91076	1.30734	6.81594	2.76891
GALNT11	2.24424	0.94582	2.37279	1.24659
GALNT3	3.6779	0.823177	4.46794	2.15961
GALNT4	0.447721	0.139261	3.21499	1.68481
GALNT5	0.0276264	0.00958929	2.88097	1.52655
GALNT7	3.30619	0.661893	4.99505	2.3205
GAN	0.340296	0.0891196	3.81842	1.93298
GANC	1.15781	0.575968	2.01021	1.00734
GAPDHP62	1.96602	0.924563	2.12643	1.08843
GAPVD1	3.24873	1.20683	2.69196	1.42865
GARNL3	0.194283	0.0876676	2.21613	1.14804
GAS2L3	2.99661	0.778903	3.84721	1.94381
GAS5	18.061	6.83328	2.6431	1.40223
GBAS	11.1939	2.58581	4.32897	2.11402
GBE1	1.07456	0.252871	4.24942	2.08727
GBP1	3.49019	1.43411	2.43369	1.28315
GBP3	15.6416	2.91372	5.36827	2.42446
GBP5	1.49581	0.517868	2.88841	1.53028
GCA	0.925334	0.178438	5.18574	2.37455
GCC2	3.8857	0.617766	6.28992	2.65304
GCFC2	6.00284	1.71674	3.49664	1.80597
GCH1	2.56377	1.41793	1.80811	0.854479
GCLC	6.4581	1.31331	4.91741	2.2979
GCLM	2.00404	0.663448	3.02065	1.59486
GCNT1	1.07347	0.192204	5.58503	2.48156
GCNT2	1.24503	0.332244	3.74734	1.90587
GCOM1	4.07575	1.17814	3.45947	1.79055
GCSAM	0.273847	0.0172825	15.8453	3.98598
GCSH	16.715	8.60718	1.94198	0.957531
GDA	5.66374	1.87768	3.01634	1.5928
GDAP1	0.681779	0.0645408	10.5635	3.40102
GDAP2	0.858398	0.330138	2.60012	1.37858
GDI2	39.2702	10.1887	3.85427	1.94646
GDI2P2	3.71757	0.645196	5.76193	2.52655
GDPD3	1.04587	0.553187	1.89063	0.91887
GEMIN2	8.18296	2.58214	3.16906	1.66406
GEMIN6	8.74622	4.22772	2.06878	1.04878
GEN1	0.575991	0.0552801	10.4195	3.38121
GFM1	4.27515	1.29572	3.29943	1.72222
GFM2	54.8047	14.0356	3.9047	1.96521
GFPT1	13.1647	6.66629	1.97482	0.981722
GGCT	43.8753	13.817	3.17546	1.66697
GGH	10.6415	2.47524	4.29916	2.10406
GGNBP2	11.1967	4.84519	2.3109	1.20845
GGPS1	11.6209	3.51015	3.31064	1.72711
GHITM	36.0103	18.6953	1.92617	0.945733
GIGYF2	24.2466	10.7017	2.26568	1.17994
GIN1	0.750665	0.250138	3.00101	1.58545
GINM1	11.7165	4.53703	2.5824	1.36871
GINS1	5.40963	1.68753	3.20565	1.68061
GIT2	3.50973	1.85875	1.88822	0.917025
GJA1	6.65689	2.12048	3.13933	1.65045
GJA3	0.0602434	0.0125465	4.80161	2.26352
GJB7	1.12733	0.443212	2.54355	1.34685
GK	0.527217	0.0976	5.40181	2.43344
GK5	1.64478	0.416757	3.94661	1.98061
GKAP1	7.0288	1.74037	4.03869	2.01389
GLB1L	0.496984	0.230008	2.16072	1.11151
GLCCI1	0.506115	0.16618	3.04559	1.60672
GLCE	2.59003	0.749452	3.45589	1.78906
GLDN	0.237292	0.105245	2.25467	1.17292
GLIPR1	9.3633	1.73012	5.41193	2.43614
GLMN	4.68195	1.3031	3.59293	1.84516
GLO1	22.8906	4.22523	5.4176	2.43766
GLRB	0.399331	0.151211	2.64088	1.40102
GLRX	2.25268	0.642948	3.50367	1.80887
GLS	2.49494	0.595451	4.19001	2.06695
GLT8D1	1.68541	0.937162	1.79842	0.846731
GLT8D2	0.556644	0.139914	3.97848	1.99222
GLTSCR1L	0.81659	0.41561	1.9648	0.97438
GLUD1P3	1.3742	0.508792	2.7009	1.43344
GMCL1	2.99769	1.14235	2.62413	1.39184
GMFB	2.87682	1.05054	2.73842	1.45334
GMNN	30.7208	7.82921	3.92388	1.97228
GNA13	2.82314	0.6725	4.19798	2.06969
GNAI1	4.0665	1.2797	3.17769	1.66798
GNAI3	2.26661	0.388564	5.83329	2.54431
GNAQ	4.6978	1.02572	4.58	2.19535
GNB3	1.80849	0.408981	4.42195	2.14468
GNB4	1.56183	0.446088	3.50117	1.80784
GNG10	14.2963	3.57375	4.00036	2.00013
GNG12	9.01115	2.70571	3.33043	1.73571
GNGT1	0.837674	0.221533	3.78127	1.91887
GNL2	52.9552	8.93922	5.92392	2.56655
GNL3	46.8338	8.92618	5.24679	2.39144
GNL3LP1	0.917137	0.437722	2.09525	1.06712
GNPAT	11.2393	3.86345	2.90913	1.54059
GNPDA2	1.46207	0.365761	3.99734	1.99904
GNPNAT1	14.3456	7.91766	1.81185	0.857466
GNPTAB	1.57943	0.424765	3.71837	1.89467
GNRHR2	3.97282	1.44008	2.75874	1.46401
GNRHR2P1	4.97509	2.48671	2.00067	1.00048
GOLGA1	12.5644	5.26819	2.38496	1.25397
GOLGA2P5	0.819417	0.277463	2.95325	1.5623
GOLGA4	51.529	10.3029	5.00139	2.32233
GOLGA5	28.1726	5.76414	4.88756	2.28911
GOLGA6L10	3.60202	0.409057	8.80566	3.13843
GOLGA6L17P	2.63125	0.56907	4.62377	2.20907
GOLGA6L2	1.80276	0.453127	3.97848	1.99222
GOLGA6L3	1.02835	0.0778795	13.2044	3.72295
GOLGA6L4	1.40271	0.113188	12.3927	3.63142
GOLGA6L5P	4.62157	0.293446	15.7493	3.97721
GOLGA6L6	0.28162	0.08146	3.45716	1.78959
GOLGA6L9	7.33263	1.06381	6.89278	2.78509
GOLGA7	5.64665	2.29913	2.456	1.29631
GOLGA8A	31.4486	1.67082	18.8223	4.23437
GOLGA8B	12.7781	0.56259	22.7131	4.50545
GOLGA8G	0.451972	0.0600825	7.52252	2.91122
GOLGA8M	0.313643	0.13361	2.34745	1.2311
GOLGA8N	0.392307	0.0172007	22.8076	4.51145
GOLGA8O	1.62327	0.181108	8.963	3.16398
GOLGA8Q	1.14583	0.0917826	12.4842	3.64203
GOLGA8R	0.956019	0.0737422	12.9643	3.69648
GOLGA8UP	0.894383	0.149014	6.00201	2.58545
GOLGB1	22.479	6.41124	3.50619	1.8099
GOLIM4	122.639	21.1953	5.78615	2.5326
GOLM1	52.8479	23.2683	2.27124	1.18348
GOLT1B	5.41027	1.67375	3.23242	1.69262
GOPC	6.85107	2.12612	3.22234	1.68811
GORAB	2.47116	0.554507	4.45649	2.15591
GPALPP1	6.09499	2.47541	2.46221	1.29996
GPAM	0.883403	0.136652	6.4646	2.69256
GPATCH11	15.2146	2.53266	6.00738	2.58674
GPATCH2	3.56115	1.44705	2.46098	1.29923
GPATCH2L	1.54487	0.435628	3.54631	1.82632
GPATCH4	185.598	83.143	2.23227	1.15851
GPBP1	5.80127	0.808156	7.1784	2.84366
GPBP1L1	9.57876	4.04171	2.36998	1.24487
GPCPD1	2.66507	0.773057	3.44745	1.78553
GPD1L	2.24888	0.89179	2.52176	1.33443
GPD2	2.16306	0.493433	4.38369	2.13215
GPLD1	0.689251	0.093039	7.4082	2.88912
GPN1	7.67641	4.08406	1.8796	0.910429
GPN3	9.66585	3.06114	3.1576	1.65883
GPR135	1.11013	0.203614	5.45215	2.44683
GPR158	0.979248	0.317337	3.08583	1.62566
GPR160	0.366179	0.183322	1.99747	0.998173
GPR180	0.843358	0.266796	3.16106	1.66041
GPR37	0.0623492	0.0216418	2.88097	1.52655
GPR63	0.284814	0.0878761	3.24109	1.69648
GPR65	1.88135	0.881948	2.13317	1.093
GPR75-ASB3	1.73063	0.628652	2.75292	1.46096
GPR87	14.5871	4.50497	3.23801	1.69511
GPR89A	2.27099	0.458847	4.94935	2.30724
[truncated: 7,858 more rows]

## Sheet: Table S4
Geneid	NPC+42℃	NPC	FC
HSPB11	7.40196	2.89926	2.55305
HSPA6	0.913583	0.0551496	16.5655
HSPA8	197.693	35.2652	5.60588
HSP90B1	1399.55	301.21	4.64643
HSPH1	31.1309	4.00149	7.77982
HSPA2	1.39113	0.282932	4.91685
HSP90AA1	1723.56	108.995	15.8131
HSPD1	175.63	35.108	5.00256
HSPE1	94.1467	31.0529	3.03181
HSPE1-MOB4	200.844	64.7554	3.10157
HSPA13	4.3938	0.709295	6.1946
HSPA4L	6.54276	1.26023	5.19174
HSPA4	98.0874	29.9066	3.27979
HSPA1L	1.43143	0.282696	5.06351
HSPA1A	404.554	43.1696	9.37126
HSPA1B	491.028	55.5378	8.84133
HSP90AB1	1806.13	968.082	1.86568
HSPA7	0.0488731	0	-
HSP90AA2P	39.6842	3.007	13.1973
HSPA8P5	0.455188	0.126399	3.60121
HSPE1P2	10.2591	3.41855	3.00101
HSP90AB4P	1.6554	1.01767	1.62667
HSP90B2P	2.17274	0.260532	8.33964
HSPA9P1	2.19703	0.72501	3.03035
HSP90AB2P	8.56168	5.50282	1.55587
HSP90AB3P	3.09161	2.09107	1.47848
HSP90AA6P	1.54572	0.153294	10.0834
HSP90AA4P	0.183172	0	-
HSPD1P1	6.07486	0.984864	6.16822
HSPD1P11	0.0737787	0	-
HSPA8P1	1.26736	0.285346	4.44149
GADD45A	100.111	179.076	0.559044
CIRBP	11.0082	19.8254	0.555256
GADD45B	17.0179	96.2349	0.176837
GADD45G	0.451183	0.890194	0.506836

## Sheet: Table S5
Term	Category	Description	LogP	Log(q-value)	Input_number	Background_number	Rich_factor
GO:0042770	GO Biological Processes	signal transduction in response to DNA damage	-6.90411	-5.0127	31	133	1.27136
GO:2001020	GO Biological Processes	regulation of response to DNA damage stimulus	-13.1359	-10.7764	123	307	2.1858
GO:1901990	GO Biological Processes	regulation of mitotic cell cycle phase transition	-16.8346	-14.2442	142	355	2.18224
GO:0007346	GO Biological Processes	regulation of mitotic cell cycle	-18.9382	-16.2732	196	517	2.06824
GO:1902099	GO Biological Processes	regulation of metaphase/anaphase transition of cell cycle	-12.4811	-10.1683	33	94	1.91519
GO:0010389	GO Biological Processes	regulation of G2/M transition of mitotic cell cycle	-9.4744	-7.38822	30	100	1.63653
GO:2000045	GO Biological Processes	regulation of G1/S transition of mitotic cell cycle	-3.47475	-1.83862	30	185	0.884335
GO:2000779	GO Biological Processes	regulation of double-strand break repair	-6.82574	-4.93887	52	134	2.11708
GO:0006282	GO Biological Processes	regulation of DNA repair	-8.45848	-6.43856	80	210	2.0783
GO:0043516	GO Biological Processes	regulation of DNA damage response, signal transduction by p53 class mediator	-2.63949	-1.22874	9	36	1.36367
GO:0010564	GO Biological Processes	regulation of cell cycle process	-32.4441	-29.2118	285	734	2.1183
GO:1901987	GO Biological Processes	regulation of cell cycle phase transition	-21.4289	-18.7059	180	454	2.16301
GO:1902749	GO Biological Processes	regulation of cell cycle G2/M phase transition	-10.9223	-8.74627	34	111	1.67094
GO:1902806	GO Biological Processes	regulation of cell cycle G1/S phase transition	-3.38699	-1.77232	33	213	0.844866
GO:0000725	GO Biological Processes	recombinational repair	-15.4507	-12.9597	60	116	2.82204
GO:2001022	GO Biological Processes	positive regulation of response to DNA damage stimulus	-5.93108	-4.13871	63	161	2.13479
GO:2000781	GO Biological Processes	positive regulation of double-strand break repair	-3.64504	-2.13193	33	86	2.0934
GO:1902100	GO Biological Processes	negative regulation of metaphase/anaphase transition of cell cycle	-12.0987	-9.8093	19	33	3.14137
GO:1901988	GO Biological Processes	negative regulation of cell cycle phase transition	-13.1745	-10.8106	58	238	1.32928
GO:0045786	GO Biological Processes	negative regulation of cell cycle	-12.932	-10.5857	77	375	1.11992
GO:0007095	GO Biological Processes	mitotic G2 DNA damage checkpoint signaling	-4.82095	-3.12984	12	35	1.87041
GO:0044773	GO Biological Processes	mitotic DNA damage checkpoint signaling	-4.1445	-2.54566	18	79	1.24279
GO:1903047	GO Biological Processes	mitotic cell cycle process	-33.4662	-30.1991	241	514	2.55808
GO:0007093	GO Biological Processes	mitotic cell cycle checkpoint signaling	-12.9629	-10.6079	39	123	1.7297
GO:0000724	GO Biological Processes	double-strand break repair via homologous recombination	-15.2711	-12.8113	59	112	2.87412
GO:0006302	GO Biological Processes	double-strand break repair	-20.1982	-17.5052	99	201	2.68723
GO:0006281	GO Biological Processes	DNA repair	-37.6904	-34.1892	223	485	2.50854
GO:0000077	GO Biological Processes	DNA damage checkpoint signaling	-6.62153	-4.76382	26	103	1.37692
GO:0006974	GO Biological Processes	cellular response to DNA damage stimulus	-36.4097	-33.0177	306	725	2.30267
GO:0000075	GO Biological Processes	cell cycle checkpoint signaling	-15.5793	-13.0719	48	153	1.71143

## Sheet: Table S6
SUNE1 shCirbp vs SUNE1 shSCR
Gene symbol	Description (Full name)	Fold difference	SUNE1 shCirbp	SUNE1 shSCR
S100A9	S100 calcium binding protein A9	35.5865	135.9	3.81885
IFI6	interferon alpha inducible protein 6	26.0546	79.1344	3.03725
H1F0	H1.0 linker histone	20.2599	145.769	7.19499
DLL1	delta like canonical Notch ligand 1	17.2281	0.905185	0.0525412
IRF9	interferon regulatory factor 9	9.13277	17.2044	1.88381
PDE3A	phosphodiesterase 3A	8.83121	0.415897	0.047094
ST6GAL1	ST6 beta-galactoside alpha-2,6-sialyltransferase 1	8.27624	2.14614	0.259313
LCN2	lipocalin 2	7.04408	15.1922	2.15673
THBS1	thrombospondin 1	6.8141	2.8166	0.41335
GAS1	growth arrest specific 1	6.60924	3.03807	0.459669
ITPKB	inositol-trisphosphate 3-kinase B	6.57422	2.05886	0.313171
RP11-468E2.4		5.94065	16.4743	2.77315
RNF144B	ring finger protein 144B	5.72473	2.93755	0.513134
Xxbac-BPG248L24.12		4.4474	170.01	38.2268
WNT5A	Wnt family member 5A	4.39148	0.790701	0.180054
FYN	FYN proto-oncogene, Src family tyrosine kinase	3.47073	2.98996	0.86148
HLA-B	major histocompatibility complex, class I, B	3.31486	151.223	45.6196
HLA-F	major histocompatibility complex, class I, F	3.28386	4.44398	1.35328
MX1	MX dynamin like GTPase 1	2.37549	1.69792	0.714766
INHBE	inhibin subunit beta E	2.23607	8.42244	3.76662
C8orf4	transcriptional and immune response regulator	2.17885	1.32798	0.609486
SOCS3	suppressor of cytokine signaling 3	1.80955	15.707	8.67949
UNC5B	unc-5 netrin receptor B	1.59389	8.31952	5.21964
GDF11	growth differentiation factor 11	0.479672	2.49348	5.1983
TGM2	transglutaminase 2	0.358725	5.09089	14.1916
SYT12	synaptotagmin 12	0.299767	0.46525	1.55204
CREB3L1	cAMP responsive element binding protein 3 like 1	0.298559	1.007	3.37289
SULF1	sulfatase 1	0.237377	0.158304	0.666889
HOXA5	homeobox A5	0.202683	0.436055	2.15141
CIDEC	cell death inducing DFFA like effector c	0.192852	0.758081	3.9309
SPP1	secreted phosphoprotein 1	0.154828	0.271362	1.75267
BIRC7	baculoviral IAP repeat containing 7	0.0730391	0.293252	4.015
VIL1	villin 1	0.0636569	0.41371	6.49906

## Sheet: Table S7
shCirbp&shSCR
GO terms representing biological process
GO ID	GO terms representing biological process (GO description)	Count	Genes	p-value
GO:0071357	cellular response to type I interferon	7	XXbac-BPG248L24.12;IFI6;HLA-B;IRF9;HLA-F;MX1;WNT5A	1.0341e-06
GO:0060337	type I interferon signaling pathway	7	XXbac-BPG248L24.12;IFI6;HLA-B;IRF9;HLA-F;MX1;WNT5A	1.0341e-06
GO:0060333	interferon-gamma-mediated signaling pathway	5	HLA-B;IRF9;XXbac-BPG248L24.12;SOCS3;HLA-F	0.000230138
GO:0071346	cellular response to interferon-gamma	6	XXbac-BPG248L24.12;SOCS3;HLA-B;IRF9;HLA-F;WNT5A	0.000265036
GO:0032615	interleukin-12 production	3	HLA-B;XXbac-BPG248L24.12;THBS1	0.00456802
GO:0019221	cytokine-mediated signaling pathway	9	XXbac-BPG248L24.12;SOCS3;IFI6;HLA-B;IRF9;HLA-F;RP11-468E2.4;MX1;WNT5A	0.00714632
GO:0032635	interleukin-6 production	3	HLA-B;WNT5A;XXbac-BPG248L24.12	0.031545
GO:0006915	apoptotic process	18	H1F0;IFI6;SOCS3;LCN2;UNC5B;PDE3A;ST6GAL1;FYN;C8orf4;THBS1;DLL1;ITPKB;RNF144B;INHBE;GAS1;S100A9;WNT5A;MX1	0.0292287
GO:0043066	negative regulation of apoptotic process	10	IFI6;SOCS3;ST6GAL1;UNC5B;PDE3A;FYN;THBS1;DLL1;ITPKB;WNT5A	0.0292124
GO:2001234	negative regulation of apoptotic signaling pathway	4	UNC5B;IFI6;FYN;THBS1	0.0371907
GO:0042981	regulation of apoptotic process	8	TGM2;BIRC7;VIL1;SYT12;HOXA5;CREB3L1;CIDEC;GDF11	0.0147695
GO:0097192	extrinsic apoptotic signaling pathway in absence of ligand	3	UNC5B;IFI6;FYN	0.0111487
GO:2001236	regulation of extrinsic apoptotic signaling pathway	4	UNC5B;IFI6;FYN;THBS1	0.01662
GO:0008219	cell death	9	TGM2;BIRC7;VIL1;SULF1;SYT12;HOXA5;CREB3L1;CIDEC;GDF11	0.0329329
GO:0012501	programmed cell death	18	H1F0;IFI6;SOCS3;LCN2;UNC5B;PDE3A;ST6GAL1;FYN;C8orf4;THBS1;DLL1;ITPKB;RNF144B;INHBE;GAS1;S100A9;WNT5A;MX1	0.0322848
GO:0012501	programmed cell death	9	TGM2;BIRC7;VIL1;SULF1;SYT12;HOXA5;CREB3L1;CIDEC;GDF11	0.0242182
GO:0043069	negative regulation of programmed cell death	10	IFI6;SOCS3;ST6GAL1;UNC5B;PDE3A;FYN;THBS1;DLL1;ITPKB;WNT5A	0.0315498
GO:0043067	regulation of programmed cell death	8	TGM2;BIRC7;VIL1;SYT12;HOXA5;CREB3L1;CIDEC;GDF11	0.0154661
GO:0019934	cGMP-mediated signaling	2	PDE3A;THBS1	0.00316078
GO:0046068	cGMP metabolic process	2	WNT5A;THBS1	0.0342283
GO:0030823	regulation of cGMP metabolic process	2	WNT5A;THBS1	0.0150917

## Sheet: Table S8
shCirbp&shSCR
KEGG pathway analysis
Pathway	Count	Genes	p-value
cGMP-PKG signaling pathway	3	PDE3A;CREB3L1;CNGB1	0.00586243
PI3K-Akt signaling pathway	4	SPP1;THBS1;CREB3L1;PDGFRB	0.00725226

## Sheet: Table S9
SUNE1&CNE2 Cirbp+42℃ vs Cirbp
Gene symbol	Description (Full name)	Fold difference	CNE2 Cirbp+42℃	SUNE1 Cirbp+42℃	CNE2 Cirbp	SUNE1 Cirbp
HSPA6	heat shock protein family A (Hsp70) member 6	218.746	119.999	5.86082	0.279555	0.295813
SNORD2	small nucleolar RNA, C/D box 2	113.133	11.701	18.4871	0.266838	0
SNORA4	small nucleolar RNA, H/ACA box 4	103.475	2.07313	2.63276	0	0.0454786
FOSB	FosB proto-oncogene, AP-1 transcription factor subunit	86.8124	33.737	17.4828	0.417772	0.172234
C6orf25	megakaryocyte and platelet inhibitory receptor G6b	85.8506	1.42946	0.434324	0	0.0217096
DCAF4L1	DDB1 and CUL4 associated factor 4 like 1	82.9518	0.886549	0.221811	0	0.0133615
EGR2	early growth response 2	72.3726	2.10104	9.35097	0.019964	0.138273
EGR3	early growth response 3	59.0704	0.711748	1.61558	0	0.0393992
LSMEM1	leucine rich single-pass membrane protein 1	52.0971	2.03088	1.37169	0.0284133	0.0368988
FOS	Fos proto-oncogene, AP-1 transcription factor subunit	49.6501	51.7035	48.7408	0.841553	1.18149
RP11-375I20.6		43.4169	1.29445	1.77125	0.0378455	0.0327652
MUC6	mucin 6, oligomeric mucus/gel-forming	43.3024	0.432998	0.2222	0	0.0151308
LINC00106	long intergenic non-protein coding RNA 106	42.9601	2.56394	2.06305	0	0.107705
RP11-479G22.8		33.4566	1.28739	1.10832	0.0716065	0
EID3	EP300 interacting inhibitor of differentiation 3	32.9023	3.65435	1.57257	0.0502026	0.108659
RP11-734K23.9		29.942	4.61203	0.946869	0.144077	0.0415788
RP11-69I8.3		26.935	2.21822	9.26619	0.297565	0.12881
JUN	Jun proto-oncogene, AP-1 transcription factor subunit	26.4576	188.532	130.896	5.87722	6.19599
EGR1	early growth response 1	26.2723	85.471	123.422	3.0745	4.87656
RP11-343L5.2		25.6047	0.995873	1.05898	0	0.0802531
SNORA63	small nucleolar RNA, H/ACA box 63	24.1475	1.28797	1.1626	0.0543924	0.0470909
CTGF	cellular communication network factor 2	23.451	7.82861	29.8094	0.787166	0.817799
HMGB1P14	high mobility group box 1 pseudogene 14	21.607	1.74862	1.92878	0.0623073	0.107887
CTD-2006C1.13		20.579	0.480273	0.452548	0.0165947	0.0287341
AC159540.1		20.0244	2.2517	0.653062	0.0906986	0.0543624
RP11-448G15.3		19.5753	0.386433	0.32476	0	0.0363311
CXCL8	C-X-C motif chemokine ligand 8	17.1587	2.15866	1.02643	0.129547	0.0560783
LINC00641	long intergenic non-protein coding RNA 641	16.9823	2.48073	2.36026	0.128867	0.156195
CCDC150P1	coiled-coil domain containing 150 pseudogene 1	16.7169	1.47258	0.526883	0.0332493	0.0863581
RP11-325P15.2		16.3692	1.19707	3.84911	0	0.308273
ARC	activity regulated cytoskeleton associated protein	13.7723	3.22839	1.04352	0.24623	0.0639529
RP3-425C14.4		12.9462	0.570297	0.668763	0.0302453	0.0654631
SNORA31	small nucleolar RNA, H/ACA box 31	12.687	0.633424	0.415885	0.0338556	0.0488516
CYCSP6	CYCS pseudogene 6	12.4426	7.16473	3.95426	0.365798	0.527823
RGPD3	RANBP2 like and GRIP domain containing 3	12.247	0.499575	0.326546	0.0126585	0.0547964
RNA5-8S5	RNA, 5.8S ribosomal 5	11.8779	21.5034	26.4089	2.49703	1.53672
CTD-2310F14.1		11.5806	0.683889	0.686498	0.0433219	0.075013
AKAP5	A-kinase anchoring protein 5	11.4999	0.232151	0.173423	0.00980395	0.0254637
VTRNA1-2	vault RNA 1-2	11.3301	58.4208	24.701	6.61998	0.716416
RP11-363L24.3		11.2271	2.76934	3.04347	0.09716	0.420587
HSP90AA6P	heat shock protein 90 alpha family class A member 6, pseudogene	11.1502	2.65021	2.60906	0.172678	0.298997
NLGN1	neuroligin 1	11.1187	0.194125	0.106979	0.0145146	0.0125662
RP11-157L3.11		11.0409	2.80147	2.55056	0.177463	0.307282
CCNL1	cyclin L1	10.5242	17.9066	30.0602	1.90256	2.65519
GOLGA6L3	golgin A6 family like 3	10.5093	1.26948	1.01838	0.0657957	0.151902
HSPA1B	heat shock protein family A (Hsp70) member 1B	10.4137	4805.88	933.181	370.179	180.926
SNORD26	small nucleolar RNA, C/D box 26	10.354	25.8358	19.5413	0.981964	3.40059
UBE2Q2P1	ubiquitin conjugating enzyme E2 Q2 pseudogene 1	10.3067	2.86659	1.73238	0.244838	0.201373
AGAP10P	ArfGAP with GTPase domain, ankyrin repeat and PH domain 10, pseudogene	10.0361	1.01505	0.695913	0.0913738	0.079108
RP11-159D12.2		9.97838	1.25578	1.0647	0.0570222	0.175529
RP11-182J1.12		9.85779	4.1353	3.08918	0.14969	0.58318
F7	coagulation factor VII	9.8205	2.65506	0.328977	0.135845	0.168013
TBC1D32	TBC1 domain family member 32	9.78508	0.481244	0.55365	0.031965	0.0737975
HSPA1A	heat shock protein family A (Hsp70) member 1A	9.49663	3985.87	705.886	364.173	129.872
AC025442.3		9.35281	7.38549	8.06883	0.459339	1.19303
MIR222	microRNA 222	9.33511	22.8999	23.9331	0.669521	4.34735
RGPD4	RANBP2 like and GRIP domain containing 4	9.21958	0.425553	0.253326	0.0269573	0.0466772
SGPP2	sphingosine-1-phosphate phosphatase 2	9.21911	1.55859	0.935603	0.0220765	0.248469
AC083843.1		9.01979	0.459657	0.21268	0.0235558	0.0509844
RP11-762H8.2		9.00982	3.85678	3.55366	0.317902	0.504584
GOLGA6L5P	golgin A6 family like 5, pseudogene	8.96679	5.34242	4.08606	0.462775	0.588715
NEB	nebulin	8.80319	0.0950871	0.0879027	0.00722812	0.0135586
RND3	Rho family GTPase 3	8.78363	24.8635	32.0341	3.45286	3.02484
PLGLB2	plasminogen like B2	8.76808	1.60471	0.866959	0.0980221	0.183872
NKTR	natural killer cell triggering receptor	8.74795	11.5421	9.60149	0.7638	1.65317
SNORD56	small nucleolar RNA, C/D box 56	8.7298	15.1361	5.97642	0.743912	1.67453
AP000648.5		8.70887	3.5899	0.933392	0.285961	0.233427
ZNF300	zinc finger protein 300	8.69056	1.85964	1.76589	0.200355	0.216825
RP4-613B23.1		8.67238	15.88	12.5504	1.12582	2.15244
RP11-348P10.2		8.62608	1.28981	1.37579	0.113129	0.195887
GOLGA8B	golgin A8 family member B	8.49876	14.7074	10.4175	0.657736	2.29856
GOLGA8A	golgin A8 family member A	8.4827	28.6634	23.1198	1.24928	4.85529
ZGRF1	zinc finger GRF-type containing 1	8.46392	0.996905	1.48479	0.0970853	0.196123
MTSS1	MTSS I-BAR domain containing 1	8.40484	0.275845	0.151035	0.00953116	0.0412586
AC017101.10		8.38886	1.7533	2.13893	0.128979	0.334997
RP5-1112D6.8		8.38113	0.59126	0.685592	0.0341355	0.118213
FOXN2	forkhead box N2	8.31267	1.50838	1.44592	0.134368	0.221029
RP11-144L1.8		8.2923	2.92098	3.81998	0.356851	0.456067
DDR2	discoidin domain receptor tyrosine kinase 2	8.27445	0.144469	0.222589	0.020591	0.0237693
CLK1	CDC like kinase 1	8.26644	23.6183	6.74053	1.08263	2.58991
PTBP2	polypyrimidine tract binding protein 2	8.21262	0.451832	0.18042	0.0227711	0.0542144
RP11-499P20.2		8.07853	1.31229	0.689286	0.187041	0.0607248
GOLGA6L10	golgin A6 family like 10	7.95489	2.31508	2.37732	0.0624791	0.527398
MIR568	microRNA 568	7.95001	0.218638	0.124875	0.00968151	0.0335276
RP11-485O10.2		7.92457	11.852	9.89363	1.72327	1.02081
NME9	NME/NM23 family member 9	7.9199	0.492456	0.406601	0.0197023	0.0938164
RP11-517B11.7		7.88427	0.409147	0.359478	0.0424113	0.0550772
ANKRD1	ankyrin repeat domain 1	7.86698	13.5772	9.50402	1.93515	0.998784
ZEB2	zinc finger E-box binding homeobox 2	7.66312	1.55977	0.69835	0.161541	0.133133
ACRC	germ cell nuclear acidic peptidase	7.65266	2.69346	1.04935	0.101695	0.387391
SNORA81	small nucleolar RNA, H/ACA box 81	7.64761	2.72473	1.42648	0.101863	0.440948
HSPA1L	heat shock protein family A (Hsp70) member 1 like	7.62511	9.67319	2.76314	0.854007	0.776963
RGPD1	RANBP2 like and GRIP domain containing 1	7.50582	1.65445	0.849256	0.203653	0.129916
RGPD2	RANBP2 like and GRIP domain containing 2	7.489	7.07703	4.29762	0.95338	0.565468
NFKBIZ	NFKB inhibitor zeta	7.45233	1.00135	2.49241	0.112305	0.356509
ZNF25	zinc finger protein 25	7.39826	0.433742	0.524395	0.0694131	0.0600953
PGBD4	piggyBac transposable element derived 4	7.39213	0.185602	0.192923	0.0222769	0.0289297
RP11-267M23.1		7.38255	0.608215	0.573481	0.101489	0.058577
CCDC121	coiled-coil domain containing 121	7.30661	6.05243	2.36669	0.233061	0.9192
DNAJB4	DnaJ heat shock protein family (Hsp40) member B4	7.3002	16.3224	4.40506	1.18755	1.65175
RP11-114F3.4		7.27229	2.73434	2.54637	0.337058	0.389084
PAXBP1-AS1	PAXBP1 antisense RNA 1	7.22052	0.63057	0.617137	0.0546075	0.118193
CCDC150	coiled-coil domain containing 150	7.21841	1.60757	0.868904	0.152117	0.190961
CTD-2031P19.5		7.15356	4.01152	2.86049	0.600637	0.360006
PARD6B	par-6 family cell polarity regulator beta	7.12764	0.751676	1.56779	0.0623337	0.263085
METTL15P1	methyltransferase like 15 pseudogene 1	7.04364	1.94696	1.19471	0.140952	0.305077
NEK7	NIMA related kinase 7	7.03492	3.56214	3.39443	0.308822	0.680041
NAIP	NLR family apoptosis inhibitory protein	7.01471	0.342875	0.219681	0.0232253	0.0569714
ANKRD36	ankyrin repeat domain 36	6.99697	4.55867	3.01999	0.479812	0.603323
CHD9	chromodomain helicase DNA binding protein 9	6.99223	1.5754	1.87659	0.15174	0.34195
HELLPAR	HELLP associated long non-coding RNA	6.96444	0.0253617	0.0113852	0.0010777	0.00419865
BTAF1	B-TFIID TATA-box binding protein associated factor 1	6.95173	9.31104	9.20319	0.951917	1.71134
ANKRD36B	ankyrin repeat domain 36B	6.93124	3.73934	2.26072	0.38069	0.484965
EDN1	endothelin 1	6.90398	3.39945	7.51607	0.79697	0.784076
ANKRD36C	ankyrin repeat domain 36C	6.79244	1.58197	1.27884	0.146023	0.275153
ZNF724P	zinc finger protein 724	6.66988	0.476352	0.351309	0.0665087	0.0575807
KLHL15	kelch like family member 15	6.66364	1.80216	1.5708	0.21136	0.294814
RP11-406H23.2		6.65835	4.50325	11.0833	0.880246	1.46066
SLC25A27	solute carrier family 25 member 27	6.64763	1.01167	2.55888	0.100795	0.436321
MYSM1	Myb like, SWIRM and MPN domains 1	6.64267	3.31691	2.0527	0.308992	0.499359
SCML1	Scm polycomb group protein like 1	6.62322	1.28074	1.7577	0.133977	0.324779
RP11-203B9.4		6.61286	0.95873	0.871944	0.0823628	0.194473
RGPD5	RANBP2 like and GRIP domain containing 5	6.59994	1.6791	1.33453	0.218214	0.238401
YOD1	YOD1 deubiquitinase	6.52632	2.07506	1.65233	0.248465	0.322668
RP3-368A4.5		6.51359	0.903292	0.884491	0.0944923	0.179977
ZNF518A	zinc finger protein 518A	6.50668	1.9126	1.44537	0.202866	0.313214
THAP12P7	THAP domain containing 12 pseudogene 7	6.49904	0.592305	0.521479	0.0321604	0.139216
CTC-534A2.2		6.48196	3.78197	3.06783	0.374986	0.681763
ZDHHC17	zinc finger DHHC-type palmitoyltransferase 17	6.47046	0.913795	0.64459	0.0669521	0.173894
N4BP2	NEDD4 binding protein 2	6.45098	1.6878	0.587794	0.164742	0.188009
CFAP44	cilia and flagella associated protein 44	6.44902	0.656905	0.236919	0.054585	0.0840136
AC010184.1		6.37235	18.7216	24.7806	2.66838	4.15833
PKI55	long intergenic non-protein coding RNA 1963	6.3664	0.595011	0.327619	0.0233949	0.121527
NCLP1	nucleolin pseudogene 1	6.33638	1.69453	1.41026	0.262624	0.22737
POLQ	DNA polymerase theta	6.32571	5.9333	5.59848	0.669877	1.15313
LIG4	DNA ligase 4	6.31846	3.07709	1.7075	0.335752	0.421489
LINC00342	long intergenic non-protein coding RNA 342	6.31563	8.26489	3.15155	0.675147	1.1325
RANBP17	RAN binding protein 17	6.28954	0.240896	0.199981	0.0468963	0.0232006
KPNA5	karyopherin subunit alpha 5	6.27655	0.712821	0.805875	0.09676	0.145203
RP11-575L7.2		6.26818	1.15693	1.83345	0.150762	0.32631
CCNT2	cyclin T2	6.25418	3.42116	2.50455	0.389282	0.558199
TWF1P1	twinfilin 1 pseudogene 1	6.24456	1.63167	1.31952	0.351036	0.121565
HERC2P2	HERC2 pseudogene 2	6.24177	8.65675	8.33897	0.814191	1.90871
RP11-389G6.4		6.24114	2.84954	5.0416	0.22801	1.03636
GPRASP1	G protein-coupled receptor associated sorting protein 1	6.20784	0.305629	0.179796	0.0580814	0.0201139
RP11-332H14.2		6.18838	1.30153	1.4007	0.0854129	0.35125
SMCO2	single-pass membrane protein with coiled-coil domains 2	6.15643	1.09391	1.02909	0.167549	0.177293
GPAM	glycerol-3-phosphate acyltransferase, mitochondrial	6.14995	1.31708	1.18713	0.127651	0.27954
BCLAF1P1	BCL2 associated transcription factor 1 pseudogene 1	6.14645	0.797981	0.572004	0.107045	0.115845
CTB-13F3.1		6.14011	3.41033	2.51865	0.353507	0.612106
GOLGA6L17P	golgin A6 family like 17, pseudogene	6.13953	1.68657	1.55739	0.261161	0.267213
CASP8AP2	caspase 8 associated protein 2	6.13792	9.09043	9.25724	1.10863	1.8806
TBK1	TANK binding kinase 1	6.11723	10.6677	9.39834	1.79401	1.48624
CAPRIN2	caprin family member 2	6.11701	12.6685	6.21919	1.21107	1.87667
SMCHD1	structural maintenance of chromosomes flexible hinge domain containing 1	6.06424	5.08093	5.91492	0.747933	1.0653
ZNF507	zinc finger protein 507	6.04908	4.02571	3.19486	0.524227	0.669437
ZNF860	zinc finger protein 860	6.02013	1.65284	1.03139	0.191849	0.254028
CTD-2215E18.1		5.99617	2.05332	0.893083	0.349137	0.142244
ZNF816	zinc finger protein 816	5.99195	1.14154	0.910154	0.11125	0.231158
RP11-703M24.5		5.98548	2.30897	2.87189	0.561657	0.303914
TTC37	tetratricopeptide repeat domain 37	5.98459	11.7613	8.48228	1.92491	1.45771
CTAGE8	CTAGE family member 8	5.94932	1.13556	0.849455	0.0996003	0.234053
IL6ST	interleukin 6 cytokine family signal transducer	5.9456	3.29481	2.46521	0.443849	0.524938
NPIPB15	nuclear pore complex interacting protein family member B15	5.94054	0.796933	1.05246	0.086542	0.224775
DGKE	diacylglycerol kinase epsilon	5.93698	1.025	0.640472	0.134725	0.1458
RP11-380N8.7		5.93625	8.00409	11.1721	1.0317	2.19866
CHD1	chromodomain helicase DNA binding protein 1	5.92623	20.4933	10.6903	3.04129	2.22067
FSD1L	fibronectin type III and SPRY domain containing 1 like	5.92004	0.418521	0.222577	0.0372822	0.0710106
OSBPL8	oxysterol binding protein like 8	5.9149	5.58259	5.49717	0.708609	1.16459
ARHGAP29	Rho GTPase activating protein 29	5.91099	0.963184	1.03674	0.118602	0.219738
AC026348.1		5.90583	1.29411	0.424301	0.119106	0.171863
N4BP2L2-IT2	N4BPL2 intronic transcript 2	5.90128	0.330212	0.24421	0.0451824	0.0521563
HES1	hes family bHLH transcription factor 1	5.89565	160.252	244.608	12.9651	55.7059
GOLGA6L9	golgin A6 family like 9	5.88005	4.58688	4.30057	0.352781	1.15868
SLC7A11-AS1	SLC7A11 antisense RNA 1	5.87835	3.65354	2.7753	0.591712	0.501933
MIR222HG	miR222/221 cluster host gene	5.87656	0.834909	0.438538	0.0793328	0.137367
RP11-142E9.1		5.86795	1.33749	0.755207	0.0953157	0.261316
CEP162	centrosomal protein 162	5.83903	4.05307	3.84253	0.571796	0.780415
NAT1	N-acetyltransferase 1	5.82565	0.346598	0.32555	0.0348709	0.0805064
ARL5B	ADP ribosylation factor like GTPase 5B	5.82258	0.63279	0.935363	0.0921103	0.177213
GOLGA6L4	golgin A6 family like 4	5.80899	1.70925	1.36934	0.267146	0.262824
RP11-573D15.9		5.80532	11.9491	14.6786	1.8105	2.77626
RP11-545I5.3		5.79329	0.438271	0.323948	0.048167	0.0834023
RP11-278C7.1		5.78542	2.53859	3.61875	0.366404	0.697882
KIAA1551	retroelement silencing factor 1	5.78375	7.73597	8.30635	1.00841	1.76528
CTD-2349P21.11		5.77739	2.17661	1.99939	0.173152	0.549664
SETX	senataxin	5.76702	5.2326	4.88487	0.724946	1.02942
MOSPD1	motile sperm domain containing 1	5.76597	0.917533	0.568178	0.0550634	0.202605
FRS2	fibroblast growth factor receptor substrate 2	5.76477	2.50617	1.61525	0.406779	0.308152
MANEA	mannosidase endo-alpha	5.76309	1.53785	2.09821	0.212977	0.417944
ALMS1-IT1	ALMS1 intronic transcript 1	5.75991	1.83928	1.66167	0.244675	0.363138
ZBTB41	zinc finger and BTB domain containing 41	5.73952	1.45594	1.5057	0.15483	0.361179
ATAD5	ATPase family AAA domain containing 5	5.72138	7.01127	6.89736	1.12423	1.30676
XXbac-BPGBPG55C20.2		5.71084	0.555141	0.481756	0.110086	0.071481
DMXL2	Dmx like 2	5.70845	3.66523	1.08114	0.552075	0.27939
ZNF26	zinc finger protein 26	5.68713	0.677999	0.573696	0.0458906	0.174202
CEP152	centrosomal protein 152	5.67951	16.3213	13.3145	2.75907	2.45895
ZNF841	zinc finger protein 841	5.66983	1.8381	1.60172	0.309226	0.297462
RGPD6	RANBP2 like and GRIP domain containing 6	5.66689	0.677003	0.432325	0.0664037	0.129352
SLF1	SMC5-SMC6 complex localization factor 1	5.6634	8.82768	5.3148	1.41452	1.08265
PDXDC2P	pyridoxal dependent decarboxylase domain containing 2, pseudogene	5.63832	3.1769	3.15358	0.16536	0.9574
RP11-446E9.1		5.63103	2.18059	1.73978	0.314732	0.381476
TRIM23	tripartite motif containing 23	5.61469	1.45115	1.21955	0.18385	0.291813
BDP1	B double prime 1, subunit of RNA polymerase III transcription initiation factor IIIB	5.61432	29.9004	20.9644	3.7635	5.29633
CCDC66	coiled-coil domain containing 66	5.59532	3.3037	3.66092	0.40531	0.839414
AC005540.3		5.5549	4.7792	3.63253	1.20208	0.312214
PAXBP1	PAX3 and PAX7 binding protein 1	5.54588	12.8695	8.76463	1.99129	1.90965
ESCO1	establishment of sister chromatid cohesion N-acetyltransferase 1	5.54039	4.52542	4.2959	0.543163	1.04902
RECQL	RecQ like helicase	5.53224	8.99261	15.5243	1.3938	3.03785
AC007906.1		5.52872	5.22797	6.54366	0.591884	1.53729
WDR19	WD repeat domain 19	5.51302	1.64513	1.29387	0.224104	0.308996
LTN1	listerin E3 ubiquitin protein ligase 1	5.51147	2.61967	2.18018	0.547625	0.323259
ELAVL2	ELAV like RNA binding protein 2	5.50817	0.276453	0.496346	0.0286565	0.111644
NR1D2	nuclear receptor subfamily 1 group D member 2	5.50721	4.32816	3.16174	0.664344	0.695675
C9orf72	C9orf72-SMCR8 complex subunit	5.5045	2.38135	2.34604	0.36447	0.494353
FAM133DP	family with sequence similarity 133, member A pseudogene	5.50308	3.92584	4.1634	0.639484	0.830462
HSP90B2P	heat shock protein 90 beta family member 2, pseudogene	5.50139	1.63912	1.54829	0.231692	0.34769
TRPM7	transient receptor potential cation channel subfamily M member 7	5.49393	2.96945	2.19625	0.49564	0.444616
USP53	ubiquitin specific peptidase 53	5.48827	2.37819	1.63752	0.283496	0.448195
ZNF721	zinc finger protein 721	5.48748	5.91818	3.82687	0.852879	0.922989
FNIP1	folliculin interacting protein 1	5.48664	1.30936	1.69159	0.097368	0.449587
ZFPM2-AS1	ZFPM2 antisense RNA 1	5.47516	3.25428	1.20189	0.482551	0.331339
HERC2P9	HERC2 pseudogene 9	5.46943	3.48597	3.13865	0.363362	0.847846
CEP295	centrosomal protein 295	5.45008	5.94536	6.74871	0.992823	1.33633
KNTC1	kinetochore associated 1	5.42034	4.54835	6.22377	0.754356	1.233
RP11-152F13.8		5.41864	23.2851	21.4013	2.43927	5.80754
SLC2A3P1	solute carrier family 2 member 3 pseudogene 1	5.41234	8.39085	10.6617	1.34504	2.17517
WRN	WRN RecQ like helicase	5.41086	5.73785	5.93972	0.901963	1.25621
ZNF180	zinc finger protein 180	5.39369	2.17414	1.6626	0.184773	0.526565
RP11-545J16.1		5.39303	1.18089	2.51702	0.136601	0.549082
USP16	ubiquitin specific peptidase 16	5.38735	19.4823	13.2271	3.39522	2.67631
ATP13A3	ATPase 13A3	5.38163	9.05091	4.58902	1.50535	1.02918
GEN1	GEN1 Holliday junction 5' flap endonuclease	5.37022	1.14958	0.656313	0.155676	0.180603
ZNF432	zinc finger protein 432	5.36541	1.63497	1.51461	0.246106	0.340911
OTUD6B	OTU deubiquitinase 6B	5.3499	38.6368	23.1211	5.67586	5.86788
ITGB1P1	integrin subunit beta 1 pseudogene 1	5.34896	5.19686	8.37839	0.967452	1.57047
HDX	highly divergent homeobox	5.34291	0.240275	0.157055	0.0304411	0.0439247
SPEF2	sperm flagellar 2	5.32406	0.124057	0.102576	0.0228151	0.0197525
XXbac-BPG283O16.9		5.31996	3.88652	2.3435	0.457066	0.714
OXTR	oxytocin receptor	5.31673	1.03738	0.450941	0.13868	0.141252
C1orf27	odr-4 GPCR localization factor homolog	5.31551	17.3486	11.0682	2.85693	2.48908
RGPD8	RANBP2 like and GRIP domain containing 8	5.31201	1.20062	0.938058	0.171124	0.231488
CEP85L	centrosomal protein 85 like	5.30808	0.488073	0.456073	0.0700513	0.107818
ZEB1	zinc finger E-box binding homeobox 1	5.30653	5.55918	3.92519	0.876956	0.910346
ZNF121	zinc finger protein 121	5.30123	4.20887	2.28324	0.639881	0.584762
WHAMMP2	WHAMM pseudogene 2	5.28765	0.708282	0.815401	0.0774419	0.210717
ZNF567	zinc finger protein 567	5.27566	1.59286	1.22949	0.26503	0.269945
THAP9-AS1	THAP9 antisense RNA 1	5.27135	13.6098	11.4315	1.30646	3.444
PTAR1	protein prenyltransferase alpha subunit repeat containing 1	5.26887	1.2362	1.09675	0.14488	0.2979
RIF1	replication timing regulatory factor 1	5.25887	6.03727	4.79286	0.934476	1.12493
CCDC88A	coiled-coil domain containing 88A	5.24796	6.3492	4.83554	0.911915	1.21934
NXT2	nuclear transport factor 2 like export factor 2	5.23434	1.67587	1.57671	0.288436	0.332956
ZNF146	zinc finger protein 146	5.23372	39.6557	31.1469	6.26162	7.26655
KIAA1109	KIAA1109	5.23286	1.36783	1.47437	0.194282	0.348864
CCDC144A	coiled-coil domain containing 144A	5.23163	0.141061	0.104602	0.014192	0.0327652
RP11-373L24.1		5.21502	1.2347	1.82778	0.167909	0.419334
CEP192	centrosomal protein 192	5.21341	1.30797	1.46928	0.178521	0.354192
RP11-20I23.13		5.21102	1.19431	0.786685	0.220831	0.159323
AHI1	Abelson helper integration site 1	5.21007	4.58916	2.99934	0.837574	0.618933
MYBL1	MYB proto-oncogene like 1	5.19149	4.1177	3.65549	0.590074	0.907223
G2E3	G2/M-phase specific E3 ubiquitin protein ligase	5.19103	0.968458	1.62191	0.143515	0.355494
CTAGE15	CTAGE family member 15	5.17869	1.12351	1.01764	0.142341	0.271114
RP11-178H8.7		5.16627	2.33604	2.37653	0.315431	0.596749
ZNF75A	zinc finger protein 75a	5.16529	1.67021	0.585696	0.278586	0.158157
THOC1	THO complex 1	5.16521	3.95015	4.73336	0.622666	1.05849
ZNF84	zinc finger protein 84	5.16279	2.88346	2.96779	0.410011	0.72334
CCDC14	coiled-coil domain containing 14	5.15916	5.43382	5.93753	0.764003	1.44011
ICE1	interactor of little elongation complex ELL subunit 1	5.15796	15.6152	9.99868	2.04529	2.92061
SMC5	structural maintenance of chromosomes 5	5.15559	19.371	18.5899	3.64519	3.71787
PABPC4L	poly(A) binding protein cytoplasmic 4 like	5.15498	0.522569	0.362314	0.0297926	0.141863
PNPLA8	patatin like phospholipase domain containing 8	5.14435	3.10526	5.23372	0.636683	0.984314
GCC2	GRIP and coiled-coil domain containing 2	5.14023	3.11957	3.90088	0.554489	0.811295
ZNF23	zinc finger protein 23	5.14009	1.07693	0.726283	0.13644	0.214374
SLC39A10	solute carrier family 39 member 10	5.13996	10.8925	10.2959	2.10816	2.01414
ZNF354B	zinc finger protein 354B	5.13952	1.11955	1.3317	0.196393	0.280549
ARHGAP12	Rho GTPase activating protein 12	5.13886	2.99126	2.555	0.520914	0.558366
PUS7L	pseudouridine synthase 7 like	5.13773	2.89657	1.86003	0.383006	0.542812
TH2LCRR	T helper type 2 locus control region associated RNA	5.13714	5.73598	4.92096	0.953804	1.12068
USPL1	ubiquitin specific peptidase like 1	5.13412	3.43427	2.89677	0.474217	0.758912
ZFP1	ZFP1 zinc finger protein	5.13358	2.60178	2.00614	0.372055	0.52555
EML6	EMAP like 6	5.12802	0.517128	0.368748	0.0357362	0.137016
NOL8	nucleolar protein 8	5.12724	30.3144	22.0804	4.7538	5.46512
HSP90AA1	heat shock protein 90 alpha family class A member 1	5.11668	2634.25	3078	537.416	578.983
C12orf4	chromosome 12 open reading frame 4	5.11469	1.94854	2.53327	0.372784	0.503479
PIK3C2A	phosphatidylinositol-4-phosphate 3-kinase catalytic subunit type 2 alpha	5.11287	9.18597	6.73798	1.55232	1.56216
RB1CC1	RB1 inducible coiled-coil 1	5.1099	9.78384	11.5406	1.67798	2.49518
NSUN6	NOP2/Sun RNA methyltransferase 6	5.10816	1.83724	1.93197	0.336866	0.401013
ATR	ATR serine/threonine kinase	5.10149	2.77824	2.58244	0.453812	0.596995
CEP135	centrosomal protein 135	5.09696	4.60125	3.34546	0.537011	1.0221
ZNF354A	zinc finger protein 354A	5.08793	1.01914	0.810443	0.0999624	0.259631
AGAP4	ArfGAP with GTPase domain, ankyrin repeat and PH domain 4	5.08058	3.52323	2.72656	0.413391	0.816744
CENPE	centromere protein E	5.0709	14.547	21.0883	1.87939	5.14801
RICTOR	RPTOR independent companion of MTOR complex 2	5.0668	1.92338	1.7346	0.347854	0.374096
WDR75	WD repeat domain 75	5.06603	6.05606	4.81631	1.12666	1.01947
SLC25A36	solute carrier family 25 member 36	5.06207	4.7309	6.86342	0.627157	1.66327
RP11-816J6.3		5.05981	2.52841	1.25562	0.218408	0.529451
GPBP1	GC-rich promoter binding protein 1	5.05862	4.74541	5.37613	0.887591	1.11326
USP12	ubiquitin specific peptidase 12	5.05823	6.403	5.41245	1.03489	1.301
SLC7A5P1	solute carrier family 7 member 5 pseudogene 1	5.05488	6.31462	3.38626	1.02859	0.890518
SNORD57	small nucleolar RNA, C/D box 57	5.05217	150.26	68.6055	29.152	14.1691
PPWD1	peptidylprolyl isomerase domain and WD repeat containing 1	5.05216	34.5948	25.7825	6.27864	5.67215
RLF	RLF zinc finger	5.048	3.78478	3.38932	0.624929	0.796248
RP11-261C10.4		5.04191	9.13253	6.78516	1.13187	2.0252
ADAMTS6	ADAM metallopeptidase with thrombospondin type 1 motif 6	5.02976	0.629535	0.396005	0.0773696	0.126525
AC010547.9		5.02741	2.06398	1.38766	0.270394	0.416172
DNAJB9	DnaJ heat shock protein family (Hsp40) member B9	5.01757	5.27052	6.5436	0.713888	1.64066
FER	FER tyrosine kinase	5.01662	1.35451	1.20412	0.24073	0.269301
MOB4	MOB family member 4, phocein	5.01175	3.47304	2.7545	0.411437	0.83115
USP34	ubiquitin specific peptidase 34	5.01102	5.91907	4.08494	0.930495	1.06591
AC009487.6		5.00879	2.35783	1.5717	0.3779	0.406628
FAR1	fatty acyl-CoA reductase 1	5.00469	6.7853	4.68927	1.21747	1.07529
FSBP	fibrinogen silencer binding protein	4.99778	6.2722	5.09207	1.04152	1.23234
DENND1B	DENN domain containing 1B	4.98746	0.912364	0.542689	0.122718	0.169025
KIAA1033	WASH complex subunit 4	4.97863	4.43434	4.75613	0.794067	1.05192
PTGS2	prostaglandin-endoperoxide synthase 2	4.97646	1.7223	1.31351	0.307504	0.302529
DYNC2H1	dynein cytoplasmic 2 heavy chain 1	4.96962	0.793577	1.03364	0.0953847	0.272292
PYROXD1	pyridine nucleotide-disulphide oxidoreductase domain 1	4.96671	3.3564	5.76472	0.488838	1.34761
SEPT7P6	septin 7 pseudogene 6	4.95639	2.76893	3.65674	0.515467	0.780975
ZBTB11	zinc finger and BTB domain containing 11	4.95086	6.6584	5.20415	1.19667	1.19939
GNL3LP1	G protein nucleolar 3 like pseudogene 1	4.94706	1.12039	0.858985	0.0896498	0.310462
RASA2	RAS p21 protein activator 2	4.9438	2.01539	1.8296	0.245778	0.531963
FAM76B	family with sequence similarity 76 member B	4.93483	4.39362	5.18376	0.62165	1.31912
ZNF678	zinc finger protein 678	4.93391	0.268066	0.307482	0.0165221	0.10013
POLK	DNA polymerase kappa	4.93384	3.32702	3.06133	0.594517	0.700286
ABCA5	ATP binding cassette subfamily A member 5	4.92626	0.667592	0.499166	0.139929	0.096916
RP11-485O10.3		4.9233	19.7668	16.1856	4.11182	3.19069
AHSA2	activator of HSP90 ATPase homolog 2, pseudogene	4.92217	7.81362	6.28165	1.04558	1.81805
MIS18BP1	MIS18 binding protein 1	4.92172	14.1012	23.8186	2.14461	5.55996
RABGGTB	Rab geranylgeranyltransferase subunit beta	4.91836	12.103	8.9459	2.36025	1.91941
DCLRE1A	DNA cross-link repair 1A	4.91342	2.40806	3.12117	0.432277	0.693055
ATRX	ATRX chromatin remodeler	4.91263	15.9115	21.8002	2.34655	5.32994
HSPH1	heat shock protein family H (Hsp110) member 1	4.90902	103.078	40.1157	16.744	12.4254
RP11-464F9.1		4.90893	4.98407	3.88232	0.67655	1.12963
CUL5	cullin 5	4.90349	4.57932	6.71471	0.742808	1.56045
CHML	CHM like Rab escort protein	4.90325	3.95833	3.09278	0.730609	0.707439
THAP5	THAP domain containing 5	4.89639	3.47619	5.56927	0.549274	1.2981
KIF18A	kinesin family member 18A	4.89251	7.39569	9.22712	1.14384	2.25377
CTC-432M15.3		4.89031	3.08146	3.23497	0.40896	0.882661
RIMKLB	ribosomal modification protein rimK like family member B	4.88976	6.34354	5.8885	0.80748	1.69408
CEP83	centrosomal protein 83	4.88712	10.0638	12.1457	1.3081	3.23639
SEC31B	SEC31 homolog B, COPII coat complex component	4.88361	0.537025	0.427385	0.0649447	0.132534
ESF1	ESF1 nucleolar pre-rRNA processing protein homolog	4.88178	72.8339	51.4625	14.5073	10.954
RAPGEF2	Rap guanine nucleotide exchange factor 2	4.87728	2.56905	1.2909	0.435565	0.355851
ZNF184	zinc finger protein 184	4.87602	2.00678	2.07771	0.306667	0.531002
NBN	nibrin	4.87519	15.9847	9.61561	2.93106	2.32009
RAD54B	RAD54 homolog B	4.87036	4.39471	3.44813	0.776256	0.834066
RAB11FIP2	RAB11 family interacting protein 2	4.8701	1.91078	2.22616	0.322334	0.527122
KIF14	kinesin family member 14	4.86709	9.10217	12.6211	1.69013	2.77317
FAM111B	FAM111 trypsin like peptidase B	4.86634	10.1574	8.59254	2.02087	1.83212
SMC6	structural maintenance of chromosomes 6	4.86627	21.1836	15.3522	3.73709	3.77089
ZNF131	zinc finger protein 131	4.84662	13.0643	11.4796	1.8334	3.23073
RRM2B	ribonucleotide reductase regulatory TP53 inducible subunit M2B	4.83828	1.95585	3.27273	0.345139	0.735528
SLK	STE20 like kinase	4.83678	35.9641	38.2263	6.27119	9.0676
ZHX1	zinc fingers and homeoboxes 1	4.83542	17.9415	9.28442	3.19018	2.44034
USP15	ubiquitin specific peptidase 15	4.83085	2.40656	1.6423	0.409615	0.428511
RAB27B	RAB27B, member RAS oncogene family	4.82904	1.26016	0.770543	0.128823	0.291695
TMEM56	TLC domain containing 4	4.82794	0.427572	0.311666	0.0497482	0.103368
RP11-219A15.1		4.82537	0.205465	0.16034	0.0251013	0.0507075
CCDC82	coiled-coil domain containing 82	4.82199	7.67059	8.72066	1.36543	2.03384
TMEM168	transmembrane protein 168	4.81153	0.351425	0.499021	0.0690875	0.107664
MAP4K5	mitogen-activated protein kinase kinase kinase kinase 5	4.81072	2.64461	4.89386	0.32861	1.2384
AC096649.2		4.81036	3.11901	4.47793	0.296367	1.28292
BACH1	BTB domain and CNC homolog 1	4.80119	1.59444	1.30129	0.276762	0.326365
BMS1P4	BMS1 pseudogene 4	4.7992	3.88508	3.1528	0.567582	0.898887
HSP90AA2P	heat shock protein 90 alpha family class A member 2, pseudogene	4.79915	58.8688	68.6302	12.7608	13.8062
ZC3H11B	zinc finger CCCH-type containing 11B	4.79549	0.823418	1.03214	0.111394	0.275545
RFX3	regulatory factor X3	4.79163	0.27758	0.332909	0.0560482	0.0713594
RP11-261C10.5		4.78603	9.95832	11.5758	1.00814	3.49124
TM7SF2	transmembrane 7 superfamily member 2	4.78409	0.596998	0.501719	0.108051	0.12161
DZIP3	DAZ interacting zinc finger protein 3	4.77943	2.20023	2.97799	0.406687	0.676753
LRRIQ1	leucine rich repeats and IQ motif containing 1	4.77419	0.205046	0.222582	0.0389668	0.050604
FAM13B	family with sequence similarity 13 member B	4.77399	3.03593	2.75473	0.454346	0.758614
KIF5B	kinesin family member 5B	4.76812	64.6389	48.19	12.1304	11.5328
PRPF40A	pre-mRNA processing factor 40 homolog A	4.76619	54.6328	44.9773	10.1945	10.7049
CEP170	centrosomal protein 170	4.76349	10.3388	10.0807	1.53839	2.74827
BRCA2	BRCA2 DNA repair associated	4.76283	2.49453	2.83724	0.270034	0.84942
AC084219.4		4.76171	4.38868	2.84012	0.823464	0.694645
PLK4	polo like kinase 4	4.76136	10.138	10.4457	1.57745	2.74562
PRPF4B	pre-mRNA processing factor 4B	4.75653	48.0127	34.3445	8.56048	8.75406
ZNF451	zinc finger protein 451	4.75565	2.13449	2.43697	0.390309	0.57096
ZNF519	zinc finger protein 519	4.74674	0.112511	0.137534	0.0163277	0.0363495
AHCTF1	AT-hook containing transcription factor 1	4.74291	27.6198	20.0003	5.04701	4.99326
FAM208A	transcription activation suppressor	4.74173	6.4103	7.76315	0.993309	1.99578
BOD1L1	biorientation of chromosomes in cell division 1 like 1	4.74164	18.3058	13.3513	2.82098	3.85541
ZNF550	zinc finger protein 550	4.74012	3.16789	1.95272	0.390894	0.689377
ZNF430	zinc finger protein 430	4.73876	0.806779	1.0547	0.15063	0.24219
SNX4	sorting nexin 4	4.73864	17.3574	16.07	3.01766	4.03655
TBC1D23	TBC1 domain family member 23	4.72715	2.73081	3.03021	0.577151	0.641559
ARL14	ADP ribosylation factor like GTPase 14	4.72678	3.09471	2.32814	0.654516	0.492744
TMX3	thioredoxin related transmembrane protein 3	4.72478	4.25409	3.33705	0.742548	0.864118
ZNF37BP	zinc finger protein 37B, pseudogene	4.72174	1.63741	1.36021	0.23697	0.397885
MBNL2	muscleblind like splicing regulator 2	4.71429	5.75752	9.5335	1.17794	2.06561
OSTM1	osteoclastogenesis associated transmembrane protein 1	4.71326	1.50406	1.30989	0.165966	0.431061
SACM1L	SAC1 like phosphatidylinositide phosphatase	4.70329	3.85235	3.30029	0.701212	0.819562
LRRC40	leucine rich repeat containing 40	4.70138	7.11067	5.87231	1.30236	1.45916
MAPK6	mitogen-activated protein kinase 6	4.70119	13.2	12.011	2.21357	3.14913
STAG2	stromal antigen 2	4.69878	35.0718	34.53	7.25048	7.56223
PGGT1B	protein geranylgeranyltransferase type I subunit beta	4.69231	2.03447	1.15963	0.351259	0.329449
ZNF292	zinc finger protein 292	4.68784	2.93723	2.49947	0.426355	0.733388
CH17-360D5.3		4.68698	5.94286	6.11157	0.757871	1.81403
ANKRD26	ankyrin repeat domain 26	4.68059	2.99726	3.41778	0.310689	1.05987
PHIP	pleckstrin homology domain interacting protein	4.67774	11.0151	11.1024	1.69224	3.03601
NPHP3-AS1	NPHP3 antisense RNA 1	4.66706	0.780276	1.02005	0.141222	0.244529
TOPBP1	DNA topoisomerase II binding protein 1	4.6628	14.9255	14.1723	2.70737	3.53304
SASS6	SAS-6 centriolar assembly protein	4.662	5.83777	4.30478	1.01979	1.15579
ANAPC4	anaphase promoting complex subunit 4	4.65955	2.87007	1.96293	0.501202	0.536022
TRAF5	TNF receptor associated factor 5	4.65779	0.551251	0.367009	0.0734677	0.123678
RP11-737O24.3		4.65751	2.625	0.971477	0.439357	0.332832
ATP11B	ATPase phospholipid transporting 11B (putative)	4.65353	2.75678	3.60655	0.424457	0.942965
DMTF1	cyclin D binding myb like transcription factor 1	4.6527	4.06042	4.2799	0.617833	1.17474
FGD4	FYVE, RhoGEF and PH domain containing 4	4.65026	0.607672	1.31758	0.0900757	0.323934
ZWILCH	zwilch kinetochore protein	4.64768	9.05771	8.88829	1.87573	1.98555
MIER1	MIER1 transcriptional regulator	4.64655	11.4845	9.79267	2.18992	2.38921
MPHOSPH9	M-phase phosphoprotein 9	4.64376	4.41608	7.37254	0.771924	1.76667
ZNF638	zinc finger protein 638	4.64322	14.4335	13.5616	3.02878	3.00046
TWISTNB	RNA polymerase I subunit F	4.63989	12.661	9.90018	2.41376	2.44867
GLCCI1	glucocorticoid induced 1	4.63956	1.28991	0.902717	0.278116	0.194478
ANKRD12	ankyrin repeat domain 12	4.63899	3.29484	3.95413	0.553016	1.0096
ELMOD2	ELMO domain containing 2	4.63597	1.06723	1.05253	0.216708	0.240535
KIF20B	kinesin family member 20B	4.63597	24.2717	33.8594	4.80519	7.73397
CEP120	centrosomal protein 120	4.63575	3.0338	5.52491	0.38301	1.46323
DNAJC10	DnaJ heat shock protein family (Hsp40) member C10	4.62913	4.47741	3.91827	0.823327	0.990333
FANCM	FA complementation group M	4.62838	1.03734	1.86536	0.156548	0.470603
TMTC3	transmembrane O-mannosyltransferase targeting cadherins 3	4.62814	3.99773	3.90792	0.829248	0.878923
NPHP3	nephrocystin 3	4.62743	1.43204	1.82111	0.21145	0.491565
ZNF267	zinc finger protein 267	4.62683	3.46762	2.57992	0.511682	0.795377
DHX29	DExH-box helicase 29	4.6207	8.70471	8.18691	1.89797	1.75767
SREK1	splicing regulatory glutamic acid and lysine rich protein 1	4.62019	36.2785	26.4249	5.97375	7.59784
ZNF224	zinc finger protein 224	4.62008	2.46848	1.60078	0.476883	0.403892
NOL11	nucleolar protein 11	4.61756	23.9966	15.6406	5.49268	3.09132
PRMT9	protein arginine methyltransferase 9	4.61614	2.49101	2.11371	0.458119	0.539407
AF230666.2		4.61368	5.00863	4.6851	0.918729	1.18235
RP13-516M14.10		4.61299	25.9796	14.0234	4.56637	4.10544
LCTL	lactase like	4.61041	6.68294	6.73501	1.36074	1.54962
DLG1	discs large MAGUK scaffold protein 1	4.6088	3.22037	7.47533	0.535568	1.78515
ZZZ3	zinc finger ZZ-type containing 3	4.6059	7.91594	5.3992	1.52478	1.36611
MYH3	myosin heavy chain 3	4.59864	2.27088	2.30638	0.308516	0.686834
TAF4B	TATA-box binding protein associated factor 4b	4.59738	2.44829	2.25375	0.443658	0.579109
PAPD5	terminal nucleotidyltransferase 4B	4.59475	3.46582	1.97956	0.488329	0.696799
TET2	tet methylcytosine dioxygenase 2	4.59438	1.1272	1.02803	0.178821	0.29028
OPA1-AS1	OPA1 antisense RNA 1	4.59031	15.3351	19.0585	2.29685	5.19582
EFCAB7	EF-hand calcium binding domain 7	4.58761	0.600148	0.413961	0.0645576	0.156496
ZBTB34	zinc finger and BTB domain containing 34	4.58649	1.37372	0.89154	0.15608	0.33782
POLR3G	RNA polymerase III subunit G	4.58377	34.3599	16.1466	6.79849	4.22007
EDEM3	ER degradation enhancing alpha-mannosidase like protein 3	4.58199	2.72709	2.40663	0.434107	0.686306
AGAP5	ArfGAP with GTPase domain, ankyrin repeat and PH domain 5	4.58177	2.98584	2.23921	0.413749	0.726651
WDR35	WD repeat domain 35	4.58008	2.62117	1.53783	0.46053	0.447532
HAUS3	HAUS augmin like complex subunit 3	4.56697	3.74723	2.32349	0.526275	0.802991
ZNF449	zinc finger protein 449	4.56345	0.721027	0.656874	0.11054	0.191403
PCM1	pericentriolar material 1	4.55473	10.2686	10.379	1.93996	2.59326
RP11-392E22.11		4.55149	5.49265	1.75239	0.63789	0.953906
ALKBH8	alkB homolog 8, tRNA methyltransferase	4.5508	4.59408	4.27649	0.817213	1.13202
HSPA13	heat shock protein family A (Hsp70) member 13	4.54781	2.91839	3.93455	0.579485	0.927378
ZFYVE16	zinc finger FYVE-type containing 16	4.5455	1.73576	1.13905	0.359851	0.272602
USP47	ubiquitin specific peptidase 47	4.54129	28.6826	16.6692	5.70935	4.27721
ZC3H12C	zinc finger CCCH-type containing 12C	4.53971	1.19622	0.488693	0.223541	0.14761
REV1	REV1 DNA directed polymerase	4.53647	3.25067	2.95197	0.464502	0.902782
SNORA40	small nucleolar RNA, H/ACA box 40	4.53561	1.50979	1.94967	0.265925	0.496808
LIFR	LIF receptor subunit alpha	4.53451	2.33554	1.19415	0.353835	0.424572
ZNF700	zinc finger protein 700	4.53347	1.98497	1.81537	0.377223	0.461062
CEP290	centrosomal protein 290	4.52987	7.94311	4.88834	1.32576	1.50687
C11orf65	chromosome 11 open reading frame 65	4.52985	0.357405	0.377381	0.0626963	0.0995136
RAD18	RAD18 E3 ubiquitin protein ligase	4.529	6.4608	4.04602	1.29724	1.02266
ZNF91	zinc finger protein 91	4.52024	0.385164	0.232328	0.0354176	0.101189
NAA16	N-alpha-acetyltransferase 16, NatA auxiliary subunit	4.51789	5.58704	4.75088	0.935184	1.35303
RASSF8	Ras association domain family member 8	4.51716	8.10018	7.62317	1.30495	2.17586
NEMF	nuclear export mediator factor	4.50891	9.30538	14.0857	2.23848	2.94927
CWC22	CWC22 spliceosome associated protein homolog	4.50815	48.9085	44.5485	10.6793	10.0514
TMEFF1	transmembrane protein with EGF like and two follistatin like domains 1	4.50801	0.766861	0.914736	0.141033	0.231992
MBTD1	mbt domain containing 1	4.50587	2.25135	2.01642	0.393754	0.553405
BLZF1	basic leucine zipper nuclear factor 1	4.50287	4.47223	2.45118	0.63622	0.901334
SGO2	shugoshin 2	4.50216	6.44608	8.20258	1.08844	2.16525
N4BP2L2	NEDD4 binding protein 2 like 2	4.50205	4.62523	6.73395	0.885852	1.63726
SLC30A9	solute carrier family 30 member 9	4.49923	5.31019	3.83162	1.03463	0.997232
BIRC3	baculoviral IAP repeat containing 3	4.49802	2.05332	1.15884	0.391845	0.322283
ZNF644	zinc finger protein 644	4.49568	5.10923	3.2159	0.895893	0.955913
MFN1	mitofusin 1	4.49282	5.63274	5.77712	1.13741	1.40217
PPIP5K2	diphosphoinositol pentakisphosphate kinase 2	4.49099	1.50721	0.768487	0.336893	0.169833
TAOK1	TAO kinase 1	4.48824	5.28736	4.60655	0.728666	1.47574
ZNF148	zinc finger protein 148	4.48486	4.5843	4.43018	0.800968	1.20901
RAPGEF6	Rap guanine nucleotide exchange factor 6	4.48404	1.87818	1.86142	0.278039	0.555939
ASPM	assembly factor for spindle microtubules	4.48208	11.754	18.8282	2.3667	4.45651
PAQR3	progestin and adipoQ receptor family member 3	4.47997	0.989438	0.702422	0.190012	0.187638
NR4A2	nuclear receptor subfamily 4 group A member 2	4.47952	3.15051	2.57928	0.668339	0.610769
ZNF702P	zinc finger protein 702, pseudogene	4.47716	0.534973	0.239024	0.0926575	0.0802194
PDS5A	PDS5 cohesin associated factor A	4.47386	17.5525	11.164	3.38847	3.03027
SENP6	SUMO specific peptidase 6	4.46939	7.08764	8.27012	1.27434	2.16187
SYDE2	synapse defective Rho GTPase homolog 2	4.46293	0.390481	0.201945	0.0684985	0.0642454
KIF27	kinesin family member 27	4.46041	2.42525	2.41837	0.465669	0.620244
TRAPPC13	trafficking protein particle complex subunit 13	4.45996	2.2495	1.80193	0.365677	0.542724
EIF4A2	eukaryotic translation initiation factor 4A2	4.45698	39.1507	48.9841	7.51723	12.2573
SLC16A7	solute carrier family 16 member 7	4.45499	1.47707	1.06259	0.266779	0.303291
RPGR	retinitis pigmentosa GTPase regulator	4.45436	2.59063	2.25317	0.453658	0.633772
NOC3L	NOC3 like DNA replication regulator	4.45378	26.9412	21.4985	5.63408	5.24201
AP1AR	adaptor related protein complex 1 associated regulatory protein	4.45347	16.8882	16.1709	2.68372	4.7395
KTN1	kinectin 1	4.45185	64.652	107.608	12.8396	25.8545
FAM95C	family with sequence similarity 95 member C	4.44644	4.9129	1.62413	0.849572	0.620602
NEXN-AS1	NEXN antisense RNA 1	4.44269	0.944044	1.33808	0.096397	0.417284
KLF6	Kruppel like factor 6	4.44239	2.06215	1.93198	0.275922	0.623174
GABRE	gamma-aminobutyric acid type A receptor subunit epsilon	4.44225	1.94535	1.09839	0.137916	0.547263
TWF1	twinfilin actin binding protein 1	4.43989	24.8371	18.0845	4.85113	4.81613
MYO5C	myosin VC	4.43525	1.03523	0.734918	0.183293	0.215816
RBBP6	RB binding protein 6, ubiquitin ligase	4.43521	29.7028	30.2141	6.89114	6.61824
FAM91A1	family with sequence similarity 91 member A1	4.43047	5.17447	4.43105	0.97573	1.19233
THAP9	THAP domain containing 9	4.4231	0.328017	0.363379	0.068003	0.0883117
ANKRD50	ankyrin repeat domain 50	4.42145	7.55038	2.87023	1.46139	0.895439
FAM227A	family with sequence similarity 227 member A	4.42008	0.22766	0.12839	0.0273248	0.0532279
ATAD2B	ATPase family AAA domain containing 2B	4.41929	3.20116	2.03839	0.547511	0.638097
CTDSPL2	CTD small phosphatase like 2	4.4183	5.34626	6.49241	0.9906	1.68886
HMMR	hyaluronan mediated motility receptor	4.41653	19.0027	28.4163	4.37842	6.35829
CCDC62	coiled-coil domain containing 62	4.41406	0.367723	0.393869	0.0657712	0.106767
NUP107	nucleoporin 107	4.41275	11.7573	11.662	2.96979	2.33739
DNAJC2	DnaJ heat shock protein family (Hsp40) member C2	4.40995	55.522	39.8674	9.5369	12.0936
RNF219-AS1	OBI1 antisense RNA 1	4.40115	1.32633	0.879986	0.222031	0.279272
RP11-392E22.9		4.39796	3.25725	1.40053	0.647797	0.411281
ASNSD1	asparagine synthetase domain containing 1	4.39646	11.7236	11.5434	2.52942	2.76281
RNF219	ORC ubiquitin ligase 1	4.3957	14.9165	10.5363	3.02603	2.76436
RP11-295P9.13		4.39559	7.11403	6.11567	1.38575	1.62402
MTX3	metaxin 3	4.39153	2.21935	1.70743	0.390751	0.503419
FANCB	FA complementation group B	4.38941	1.3159	1.77279	0.366518	0.33715
SLC35A3	solute carrier family 35 member A3	4.38862	1.14882	1.05109	0.227383	0.273891
JMJD1C	jumonji domain containing 1C	4.38443	5.43161	7.94659	1.06219	1.98911
CCDC68	coiled-coil domain containing 68	4.38312	1.86412	0.744009	0.398093	0.196945
SCFD1	sec1 family domain containing 1	4.38289	6.5022	8.81833	1.1376	2.35793
REV3L	REV3 like, DNA directed polymerase zeta catalytic subunit	4.3818	2.53939	2.83748	0.406023	0.821068
NPM1P9	nucleophosmin 1 pseudogene 9	4.37895	6.81098	4.9522	1.43979	1.24651
USP1	ubiquitin specific peptidase 1	4.37529	39.8552	32.514	7.61868	8.92176
LUC7L3	LUC7 like 3 pre-mRNA splicing factor	4.37327	132.467	109.731	25.5701	29.8115
GPR135	G protein-coupled receptor 135	4.37309	0.460705	0.599853	0.0887851	0.153734
TAF1D	TATA-box binding protein associated factor, RNA polymerase I subunit D	4.37301	18.767	19.7366	3.5949	5.20993
FGFR1OP	centrosomal protein 43	4.3724	2.33492	1.84948	0.408099	0.548903
NIPBL	NIPBL cohesin loading factor	4.36757	17.9117	16.6149	3.14187	4.76338
PMS1	PMS1 homolog 1, mismatch repair system component	4.36709	3.37886	3.1136	0.743502	0.743177
CWF19L2	CWF19 like cell cycle control factor 2	4.35923	14.2851	16.3329	3.44483	3.57888
THAP12	THAP domain containing 12	4.35834	7.65678	5.54966	1.39632	1.63384
THUMPD2	THUMP domain containing 2	4.35673	4.62078	3.78393	0.828363	1.10077
RPAP2	RNA polymerase II associated protein 2	4.35597	2.72043	1.17796	0.515557	0.379397
RP11-637A17.2		4.35015	8.71788	9.06277	2.31685	1.77052
SEPT7	septin 7	4.34841	46.7394	54.8213	10.1868	13.1691
UACA	uveal autoantigen with coiled-coil domains and ankyrin repeats	4.34689	18.2509	20.8076	3.72543	5.25996
RP3-468K18.5		4.34478	117.566	63.6843	25.9022	15.8148
SUCO	SUN domain containing ossification factor	4.33675	2.59373	2.40669	0.466476	0.686558
RAD50	RAD50 double strand break repair protein	4.33616	28.312	28.8711	5.90173	7.28577
LRRCC1	leucine rich repeat and coiled-coil centrosomal protein 1	4.33604	10.5524	14.634	1.35226	4.45635
SP3	Sp3 transcription factor	4.33579	3.65368	3.57767	0.598591	1.06924
TTK	TTK protein kinase	4.33496	4.92285	7.6935	1.14194	1.76843
GOLGA4	golgin A4	4.33467	56.2759	62.3271	10.4191	16.9424
UEVLD	UEV and lactate/malate dehyrogenase domains	4.33398	2.38331	1.42716	0.520806	0.358403
NUDT12	nudix hydrolase 12	4.33086	1.50069	1.04678	0.188225	0.399988
XRN1	5'-3' exoribonuclease 1	4.33049	2.61441	2.8246	0.516305	0.739675
ATAD2	ATPase family AAA domain containing 2	4.33035	36.183	31.2243	8.39111	7.17514
NCKAP1	NCK associated protein 1	4.32865	3.89344	4.02048	0.732548	1.09572
EPC2	enhancer of polycomb homolog 2	4.32719	5.09125	4.25926	0.653089	1.50779
EDRF1-AS1	EDRF1 antisense RNA 1	4.32676	1.47754	1.59651	0.277705	0.432767
PDPK2P	3-phosphoinositide dependent protein kinase 2, pseudogene	4.32346	1.60525	0.833964	0.124798	0.439384
AC108463.2		4.32208	11.2613	12.358	1.69792	3.76686
TPR	translocated promoter region, nuclear basket protein	4.32006	73.9772	60.7335	13.9155	17.2671
CTAGE6	CTAGE family member 6	4.31996	1.58502	1.11351	0.28239	0.342276
ZNF160	zinc finger protein 160	4.31686	1.87067	1.40949	0.302862	0.456988
ARAP2	ArfGAP with RhoGAP domain, ankyrin repeat and PH domain 2	4.31574	1.19533	1.08973	0.237037	0.292435
FAM179B	TOG array regulator of axonemal microtubules 1	4.31455	0.678963	1.02497	0.121861	0.273067
SNX13	sorting nexin 13	4.31402	0.934341	1.43655	0.188402	0.361175
NMD3	NMD3 ribosome export adaptor	4.31202	19.7987	15.0558	4.12177	3.96133
UHRF2	ubiquitin like with PHD and ring finger domains 2	4.31104	0.999545	0.872856	0.170772	0.263555
ZDHHC21	zinc finger DHHC-type palmitoyltransferase 21	4.31027	0.36317	0.423262	0.0742255	0.10823
RN7SK	RNA component of 7SK nuclear ribonucleoprotein	4.30836	144.79	115.204	36.2674	24.079
CEBPZ	CCAAT enhancer binding protein zeta	4.30684	56.7227	34.9261	12.9781	8.30176
TSC22D2	TSC22 domain family member 2	4.30679	2.77974	1.53416	0.403685	0.597965
ZNF195	zinc finger protein 195	4.30637	3.98805	2.70028	0.670811	0.882313
DNAJB14	DnaJ heat shock protein family (Hsp40) member B14	4.30531	1.92119	1.80965	0.408276	0.458292
TLR6	toll like receptor 6	4.3047	2.83616	0.800502	0.390508	0.454304
SOCS5	suppressor of cytokine signaling 5	4.29737	1.16759	0.851851	0.292599	0.177325
ATF3	activating transcription factor 3	4.2964	28.4098	33.6571	3.91935	10.5269
ZNF322	zinc finger protein 322	4.29593	1.50015	1.44314	0.174692	0.510441
SKIL	SKI like proto-oncogene	4.29552	5.02141	5.16865	0.856474	1.51578
LRRC39	leucine rich repeat containing 39	4.2939	1.5896	1.36317	0.351406	0.336259
VPS50	VPS50 subunit of EARP/GARPII complex	4.29383	1.02138	1.35215	0.249282	0.303496
IBTK	inhibitor of Bruton tyrosine kinase	4.29378	6.01685	4.77341	1.26658	1.24642
ATM	ATM serine/threonine kinase	4.29181	1.57154	1.71962	0.264004	0.502843
STAG1	stromal antigen 1	4.29122	11.1546	9.82403	2.36542	2.5233
TIA1	TIA1 cytotoxic granule associated RNA binding protein	4.29098	3.10874	3.45882	0.546196	0.984354
CCDC186	coiled-coil domain containing 186	4.28987	3.71402	6.39952	0.630724	1.72682
SCYL2	SCY1 like pseudokinase 2	4.28652	6.66098	7.31756	1.24534	2.01571
STXBP5	syntaxin binding protein 5	4.28367	1.66024	1.01028	0.280454	0.342965
LRRC49	leucine rich repeat containing 49	4.27907	0.28445	0.456373	0.0773993	0.0957278
TWSG1	twisted gastrulation BMP signaling modulator 1	4.27815	2.97097	4.8284	0.514784	1.30829
RP11-180C16.1		4.27621	0.65784	0.421913	0.0986964	0.153806
RP11-1391J7.1		4.2757	1.51994	0.816457	0.268003	0.278433
ERBIN	erbb2 interacting protein	4.27335	13.2486	14.7207	2.37897	4.16606
ROCK2	Rho associated coiled-coil containing protein kinase 2	4.27332	13.4686	9.38753	2.59889	2.74968
BIRC2	baculoviral IAP repeat containing 2	4.2727	3.49884	3.37761	0.617519	0.99187
SLC4A7	solute carrier family 4 member 7	4.27096	4.90332	5.22152	0.865447	1.50517
STXBP4	syntaxin binding protein 4	4.27045	0.234318	0.193915	0.0367115	0.0635668
EFR3A	EFR3 homolog A	4.26955	3.53851	3.70955	0.689292	1.00832
MAN2A1	mannosidase alpha class 2A member 1	4.26942	1.12341	2.09958	0.196351	0.55855
VGLL3	vestigial like family member 3	4.26855	0.248929	0.251895	0.0521335	0.0651954
PNISR	PNN interacting serine and arginine rich protein	4.26704	43.1003	49.6197	9.52265	12.2067
RNF6	ring finger protein 6	4.26646	20.7844	25.0673	3.94454	6.80247
EXOC5	exocyst complex component 5	4.25867	3.48501	4.29502	0.691084	1.13578
SSX2IP	SSX family member 2 interacting protein	4.2537	4.57562	4.19723	0.903648	1.15876
LAMTOR3	late endosomal/lysosomal adaptor, MAPK and MTOR activator 3	4.2532	2.6441	3.27537	0.758082	0.633688
RP11-214K3.25		4.25232	9.35522	8.23912	1.60738	2.5302
MBNL1	muscleblind like splicing regulator 1	4.25124	7.48447	7.36321	1.17228	2.32027
HAUS6	HAUS augmin like complex subunit 6	4.25049	5.46796	3.83568	1.09561	1.09323
KRR1	KRR1 small subunit processome component homolog	4.25025	11.0413	7.30466	2.10685	2.2096
SLC10A7	solute carrier family 10 member 7	4.24498	0.550561	0.418048	0.066081	0.162096
FAM101A	refilin A	4.24192	1.79133	1.68506	0.266922	0.552609
LHFPL5	LHFPL tetraspan subfamily member 5	4.24124	4.54809	2.15402	0.783482	0.796744
SECISBP2L	SECIS binding protein 2 like	4.23953	3.15188	2.42734	0.5757	0.7403
ECT2	epithelial cell transforming 2	4.23663	18.5758	41.1477	3.91071	10.1862
UGGT2	UDP-glucose glycoprotein glucosyltransferase 2	4.23579	2.95432	3.18072	0.602164	0.846219
TNPO1	transportin 1	4.23127	12.3738	8.60197	2.54571	2.4116
BCLAF1P2	BCL2 associated transcription factor 1 pseudogene 2	4.22435	24.187	15.4376	6.52071	2.85935
AGTPBP1	ATP/GTP binding carboxypeptidase 1	4.22255	3.83169	4.17083	0.894682	1.0005
RBAK	RB associated KRAB zinc finger	4.22162	5.60054	4.70282	0.9153	1.52532
ITGAV	integrin subunit alpha V	4.22103	2.41886	2.40633	0.417074	0.726058
SRFBP1	serum response factor binding protein 1	4.21919	6.79944	6.22027	1.23101	1.85483
MAP4K3	mitogen-activated protein kinase kinase kinase kinase 3	4.21889	2.29954	2.81829	0.424865	0.788212
ZMYM2	zinc finger MYM-type containing 2	4.2178	2.30033	2.1624	0.435351	0.622722
ID2	inhibitor of DNA binding 2	4.21775	3.808	3.16333	1.2191	0.433749
MCTP1	multiple C2 and transmembrane domain containing 1	4.21273	1.36776	1.31336	0.26196	0.374476
RP11-159H22.2		4.20876	0.942613	1.61879	0.163557	0.445033
SHOC2	SHOC2 leucine rich repeat scaffold protein	4.20686	4.19999	4.54693	0.581995	1.49721
NRIP1	nuclear receptor interacting protein 1	4.20682	2.26903	2.05064	0.494044	0.53278
RP11-407N17.4		4.20483	56.6072	51.8232	13.7568	12.0304
ERAP2	endoplasmic reticulum aminopeptidase 2	4.20414	0.430771	0.654564	0.0992283	0.15893
NFAT5	nuclear factor of activated T cells 5	4.20293	2.71338	2.34818	0.312084	0.892212
SMC2	structural maintenance of chromosomes 2	4.20152	22.6183	24.5055	5.30607	5.90983
BCLAF1	BCL2 associated transcription factor 1	4.2015	68.0632	47.7683	17.2097	10.3594
TBCAP3	tubulin folding cofactor A pseudogene 3	4.20046	16.3544	10.0038	2.59654	3.67852
VPS13A	vacuolar protein sorting 13 homolog A	4.20044	2.19712	2.25231	0.412069	0.647208
CCDC138	coiled-coil domain containing 138	4.19839	3.77775	2.79554	0.559089	1.00658
ACTRT3	actin related protein T3	4.19662	3.31806	2.20644	0.330586	0.985832
CHUK	component of inhibitor of nuclear factor kappa B kinase complex	4.19541	4.58224	3.80784	0.877006	1.12281
ZDBF2	zinc finger DBF-type containing 2	4.19429	1.88959	1.7455	0.27778	0.588896
SMC4	structural maintenance of chromosomes 4	4.19279	40.2109	55.6869	7.81582	15.0563
STXBP3	syntaxin binding protein 3	4.19115	3.161	2.51379	0.699618	0.654376
BAZ1A	bromodomain adjacent to zinc finger domain 1A	4.18924	43.3827	54.6409	9.40921	13.9897
BRIP1	BRCA1 interacting helicase 1	4.18912	1.89945	1.84085	0.410124	0.482736
TAF2	TATA-box binding protein associated factor 2	4.18865	20.6978	14.5217	3.43657	4.97175
PIGA	phosphatidylinositol glycan anchor biosynthesis class A	4.1878	0.562003	0.644059	0.116512	0.171482
XRCC2	X-ray repair cross complementing 2	4.18424	10.2947	7.23675	1.65414	2.53573
KLHL2	kelch like family member 2	4.18375	6.69749	6.0772	1.21731	1.83609
HOMER1	homer scaffold protein 1	4.18173	8.30196	7.20633	1.69338	2.0152
VPS54	VPS54 subunit of GARP complex	4.17972	4.60538	4.00366	0.882436	1.17728
IFT80	intraflagellar transport 80	4.179	2.05696	3.12826	0.405445	0.835337
CLOCK	clock circadian regulator	4.17899	4.76925	4.1627	0.839035	1.29831
PIK3CA	phosphatidylinositol-4,5-bisphosphate 3-kinase catalytic subunit alpha	4.17776	1.49618	1.75343	0.242595	0.535238
ADAM9	ADAM metallopeptidase domain 9	4.17755	38.9705	40.6501	7.96345	11.0957
RP11-574K11.29		4.17629	1.95069	1.54829	0.463385	0.374436
DOCK11	dedicator of cytokinesis 11	4.17626	0.634267	0.759178	0.153409	0.18025
TRMT13	tRNA methyltransferase 13 homolog	4.17588	10.2127	6.97395	1.87103	2.24467
SMC3	structural maintenance of chromosomes 3	4.17527	140.276	174.716	29.7432	45.6992
PPIG	peptidylprolyl isomerase G	4.17448	123.406	95.6626	28.0225	24.4556
EEA1	early endosome antigen 1	4.17396	14.2765	16.1132	3.11278	4.16803
RP11-463I20.1		4.17362	1.84382	2.56693	0.33978	0.717036
RALGAPA1P1	RALGAPA1 pseudogene 1	4.17314	0.290197	0.557445	0.0649968	0.138122
ZNF770	zinc finger protein 770	4.17292	2.8085	3.04889	0.501002	0.902666
APC	APC regulator of WNT signaling pathway	4.17205	1.92107	2.22318	0.355212	0.638123
MYO9A	myosin IXA	4.17189	1.15447	1.3374	0.216364	0.380936
WWP1	WW domain containing E3 ubiquitin protein ligase 1	4.1685	4.51596	4.48489	1.01707	1.14218
RP11-311C24.1		4.1678	4.88082	3.96513	0.556529	1.56592
PAPD4	terminal nucleotidyltransferase 2	4.16186	2.82608	3.01563	0.668548	0.735081
RP3-382I10.7		4.16039	0.585514	0.461314	0.12518	0.126438
KLF12	Kruppel like factor 12	4.1526	1.10281	0.608757	0.178674	0.233493
RBM41	RNA binding motif protein 41	4.14897	7.25719	5.23595	1.60549	1.40565
MTF2	metal response element binding transcription factor 2	4.14178	7.01751	4.74467	1.50186	1.33802
MTTP	microsomal triglyceride transfer protein	4.14145	1.71106	0.824576	0.293334	0.318923
RP11-517H2.6		4.14145	5.88725	4.74833	1.15117	1.41691
COG6	component of oligomeric golgi complex 6	4.13946	1.77298	2.22492	0.498544	0.467259
FAM228B	family with sequence similarity 228 member B	4.13855	0.5781	0.673547	0.12734	0.175096
PP2D1	protein phosphatase 2C like domain containing 1	4.13843	1.53602	2.16221	0.350284	0.543346
FBXL4	F-box and leucine rich repeat protein 4	4.1378	0.620823	0.565221	0.145207	0.141429
AC006978.6		4.13734	1.33471	2.11143	0.238727	0.594208
LTV1	LTV1 ribosome biogenesis factor	4.13655	239.876	139.671	55.2654	36.4891
NEDD4	NEDD4 E3 ubiquitin protein ligase	4.13364	3.44709	5.15842	0.914823	1.167
PDIK1L	PDLIM1 interacting kinase 1 like	4.13295	0.890153	0.81392	0.243596	0.168717
RP11-278C7.5		4.13238	9.58681	11.2869	2.21647	2.83479
MOSPD2	motile sperm domain containing 2	4.12955	0.924991	1.46836	0.286464	0.293102
CCDC144B	coiled-coil domain containing 144B (pseudogene)	4.12892	0.416834	0.47542	0.05281	0.163289
RP11-513D5.5		4.12774	32.547	21.4157	6.47291	6.60027
ASCC3	activating signal cointegrator 1 complex subunit 3	4.12503	8.53412	8.16463	1.73273	2.31542
ATP11C	ATPase phospholipid transporting 11C	4.12487	3.09998	2.26447	0.64629	0.654225
RBM39	RNA binding motif protein 39	4.12428	83.147	80.5973	18.3551	21.3474
REL	REL proto-oncogene, NF-kB subunit	4.12153	1.10184	1.51679	0.196305	0.439048
AL135791.1		4.1196	8.22685	8.97332	1.4969	2.67831
PKD2	polycystin 2, transient receptor potential cation channel	4.11875	3.84154	3.35185	0.656369	1.09013
RP11-423P10.2		4.11493	17.4509	11.1974	4.58964	2.37239
GLS	glutaminase	4.11468	2.97741	2.28957	0.569573	0.710475
MALT1	MALT1 paracaspase	4.11326	1.02093	1.32076	0.169694	0.399609
FASTKD1	FAST kinase domains 1	4.11237	1.67605	1.18294	0.430202	0.265015
YTHDC2	YTH domain containing 2	4.11109	2.24833	2.1856	0.612819	0.46571
CTC-428G20.6		4.10561	4.51579	3.13382	0.546113	1.3171
RSRP1	arginine and serine rich protein 1	4.10381	7.34274	6.45408	0.925462	2.43649
SPOPL	speckle type BTB/POZ protein like	4.10174	0.793888	0.696559	0.136637	0.226732
DIO2	iodothyronine deiodinase 2	4.09759	29.3213	15.5839	6.53037	4.42856
CDK6	cyclin dependent kinase 6	4.0969	2.26801	2.14956	0.30336	0.77491
UPF2	UPF2 regulator of nonsense mediated mRNA decay	4.09657	21.4733	21.3917	4.23977	6.22388
ZNF527	zinc finger protein 527	4.09654	0.421498	0.25302	0.0457721	0.118883
GNA13	G protein subunit alpha 13	4.09647	2.80934	2.73321	0.447309	0.905697
CMTR2	cap methyltransferase 2	4.0941	0.885955	0.873426	0.194269	0.235467
EPT1	selenoprotein I	4.09269	4.94693	2.7769	0.895617	0.991607
BMP2K	BMP2 inducible kinase	4.09119	2.68744	1.56486	0.477988	0.56139
PPP4R2	protein phosphatase 4 regulatory subunit 2	4.09077	2.54503	5.12869	0.395156	1.4807
MARCH7	membrane associated ring-CH-type finger 7	4.08748	5.33623	4.9637	1.17124	1.34864
NME7	NME/NM23 family member 7	4.08635	2.1391	1.92071	0.487815	0.505687
PI4K2B	phosphatidylinositol 4-kinase type 2 beta	4.08532	9.5607	10.3579	2.03882	2.83683
PIKFYVE	phosphoinositide kinase, FYVE-type zinc finger containing	4.08388	1.57717	1.79401	0.251565	0.57392
ATF2	activating transcription factor 2	4.08243	2.00473	2.77022	0.371374	0.798261
RAP2A	RAP2A, member of RAS oncogene family	4.08125	1.20018	1.37409	0.264443	0.366311
PARGP1	poly(ADP-ribose) glycohydrolase pseudogene 1	4.07923	4.24032	4.15469	0.847837	1.21015
KIF11	kinesin family member 11	4.07908	23.2044	25.9009	5.43262	6.6057
SPDL1	spindle apparatus coiled-coil protein 1	4.079	19.2944	20.0955	3.77718	5.87958
CSE1L	chromosome segregation 1 like	4.07889	66.6887	55.2026	17.5591	12.3243
MIER3	MIER family member 3	4.07883	1.84365	1.45522	0.255587	0.553193
THOC2	THO complex 2	4.07825	36.6282	21.843	9.377	4.9603
FAM169A	family with sequence similarity 169 member A	4.07773	3.76144	4.68829	0.515316	1.55685
DOPEY1	DOP1 leucine zipper like protein A	4.07522	0.983792	1.36716	0.23095	0.345941
PBLD	phenazine biosynthesis like protein domain containing	4.0743	0.630659	0.50377	0.0996773	0.178758
CENPJ	centromere protein J	4.07377	15.1194	27.6636	4.31468	6.18741
CRYZ	crystallin zeta	4.07373	5.19404	4.58434	1.37018	1.03017
MCM8	minichromosome maintenance 8 homologous recombination repair factor	4.07298	16.0193	9.2245	2.93976	3.25811
WDR36	WD repeat domain 36	4.07267	2.69967	2.24399	0.480978	0.732886
EPM2AIP1	EPM2A interacting protein 1	4.06888	0.763056	0.774874	0.126884	0.25109
MAP3K7	mitogen-activated protein kinase kinase kinase 7	4.06874	4.85293	3.83807	0.927342	1.2087
AC012358.8		4.0686	1.35555	1.09914	0.186409	0.416915
TXNDC16	thioredoxin domain containing 16	4.06477	1.24027	2.60582	0.23311	0.713091
HSPA4L	heat shock protein family A (Hsp70) member 4 like	4.06378	8.81498	5.89475	1.78716	1.83256
HMMR-AS1	HMMR antisense RNA 1	4.06253	16.1305	26.7436	3.42456	7.12898
CCDC39	coiled-coil domain containing 39	4.06217	0.436472	0.447935	0.047854	0.169864
UBR1	ubiquitin protein ligase E3 component n-recognin 1	4.06125	2.20221	1.7824	0.467343	0.513788
ARHGAP5	Rho GTPase activating protein 5	4.0603	4.34828	6.9397	0.882712	1.89737
LRRC58	leucine rich repeat containing 58	4.05697	4.79334	3.29342	1.08565	0.907645
RP11-355B11.2		4.05694	2.55002	1.46557	0.356418	0.633388
SMARCAD1	SWI/SNF-related, matrix-associated actin-dependent regulator of chromatin, subfamily a, containing DEAD/H box 1	4.05661	5.09002	3.53821	1.24826	0.878697
DIS3	DIS3 homolog, exosome endoribonuclease and 3'-5' exoribonuclease	4.05483	7.59456	7.07635	2.09693	1.5212
CCNJ	cyclin J	4.05469	1.66612	1.17121	0.34622	0.353545
KIF15	kinesin family member 15	4.05346	19.8413	30.607	4.68221	7.76353
ADGRG6	adhesion G protein-coupled receptor G6	4.05084	5.58383	5.24042	1.18211	1.48999
IFI44	interferon induced protein 44	4.04884	23.9437	44.4797	5.98068	10.9188
KIF21A	kinesin family member 21A	4.04792	16.9247	10.3846	3.77809	2.96842
TRAPPC8	trafficking protein particle complex subunit 8	4.0462	1.07602	0.939642	0.179842	0.318321
OXR1	oxidation resistance 1	4.04514	4.11953	5.18735	0.801079	1.49968
ARHGAP18	Rho GTPase activating protein 18	4.04497	8.12937	9.64545	1.66659	2.72771
DOK3	docking protein 3	4.04239	0.502407	0.388447	0.114573	0.105806
ICE2	interactor of little elongation complex ELL subunit 2	4.04225	1.5048	1.6715	0.276005	0.50977
CEP170P1	centrosomal protein 170 pseudogene 1	4.0417	2.54866	2.54425	0.48167	0.778422
LIN7C	lin-7 homolog C, crumbs cell polarity complex component	4.04128	2.77619	2.48365	0.526276	0.775252
RP11-488L18.8		4.04021	1.87547	2.72944	0.417265	0.722505
TMF1	TATA element modulatory factor 1	4.0388	2.95308	5.89424	0.641875	1.5487
ALCAM	activated leukocyte cell adhesion molecule	4.03593	4.87188	11.2774	0.861732	3.13965
ZNF24	zinc finger protein 24	4.03549	2.87864	2.41922	0.633276	0.679541
DUSP1	dual specificity phosphatase 1	4.03422	100.579	79.9701	31.4433	13.3112
BIVM	basic, immunoglobulin-like variable motif containing	4.03328	2.37731	1.79413	0.485498	0.548758
SLCO1B3	solute carrier organic anion transporter family member 1B3	4.0316	1.43147	3.64736	0.332681	0.927074
RP11-96C23.13		4.03104	0.609068	0.369017	0.088829	0.15381
MSH2	mutS homolog 2	4.03078	10.8122	7.57815	2.4754	2.08708
ZNF529	zinc finger protein 529	4.0291	0.766571	0.375247	0.135166	0.148227
AKAP11	A-kinase anchoring protein 11	4.02737	6.46872	5.38161	1.30665	1.63581
LARP7	La ribonucleoprotein 7, transcriptional regulator	4.02468	45.3455	41.7379	9.0819	12.5554
DNAJC27	DnaJ heat shock protein family (Hsp40) member C27	4.02073	0.4479	0.415024	0.0785711	0.136048
PNPT1	polyribonucleotide nucleotidyltransferase 1	4.02016	12.1278	7.23715	2.43865	2.37831
GLIPR1	GLI pathogenesis related 1	4.01931	8.86522	7.43739	1.97238	2.08369
EIF2A	eukaryotic translation initiation factor 2A	4.01812	36.5788	35.386	8.89615	9.01391
ANKRD18A	ankyrin repeat domain 18A	4.01689	5.99855	3.68494	1.29851	1.11218
KIF3A	kinesin family member 3A	4.0147	4.99015	7.08584	1.42786	1.58008
ETAA1	ETAA1 activator of ATR kinase	4.01245	6.8184	8.44738	1.49999	2.30462
PMAIP1	phorbol-12-myristate-13-acetate-induced protein 1	4.01144	15.75	24.4812	3.41051	6.6186
AKAP9	A-kinase anchoring protein 9	4.01132	7.84402	8.60422	1.68446	2.41599
ANLN	anillin actin binding protein	4.0111	103.518	123.334	25.6883	30.8677
CEP350	centrosomal protein 350	4.01084	5.48972	5.05008	1.04283	1.585
ZBED5	zinc finger BED-type containing 5	4.00819	1.84204	1.55106	0.203919	0.642625
TUG1_3		4.00704	58.8664	71.4589	11.8084	20.7156
GALNT1	polypeptide N-acetylgalactosaminyltransferase 1	4.00512	5.32996	7.61907	0.919513	2.31361
AC016644.1		4.00498	7.88766	7.19164	1.78179	1.98335
MKLN1-AS	MKLN1 antisense RNA	4.00149	0.975385	0.969665	0.122067	0.364013
RPAP3	RNA polymerase II associated protein 3	3.99915	31.6826	25.0172	7.24018	6.93776
CHORDC1	cysteine and histidine rich domain containing 1	3.99707	21.7561	13.3321	5.28076	3.49773
SSFA2	ITPR interacting domain containing 2	3.99504	18.7156	15.4737	3.25118	5.30677
NEDD1	NEDD1 gamma-tubulin ring complex targeting factor	3.99375	2.25043	4.28728	0.594063	1.04292
ANKRD28	ankyrin repeat domain 28	3.99284	7.03977	6.59982	1.24748	2.16853
DNAJC13	DnaJ heat shock protein family (Hsp40) member C13	3.99241	6.58594	8.78764	1.56352	2.28718
RSF1	remodeling and spacing factor 1	3.99183	10.3306	13.5841	2.0494	3.94152
AP000769.1		3.98855	13.8813	16.8924	1.8771	5.83841
Y_RNA		3.98733	0.138853	0.212792	0.0232831	0.0649076
BLM	BLM RecQ like helicase	3.98724	2.89869	3.21495	0.691392	0.841907
HERC2P3	HERC2 pseudogene 3	3.98663	2.52169	2.61805	0.395112	0.894132
CCDC18	coiled-coil domain containing 18	3.98579	11.9135	9.30866	2.56255	2.76189
FAM208B	transcription activation suppressor family member 2	3.98563	4.249	2.80569	0.769399	1.00063
SLC38A2	solute carrier family 38 member 2	3.9838	24.1355	27.7655	5.64458	7.38342
COPS2	COP9 signalosome subunit 2	3.98232	12.5008	7.89283	2.66738	2.45365
CENPC	centromere protein C	3.98121	3.06337	3.80341	0.743912	0.980883
PIBF1	progesterone immunomodulatory binding factor 1	3.97946	5.02683	5.30943	0.865827	1.73158
AC007620.3		3.97908	1.91339	1.8737	0.360458	0.591293
TAX1BP1	Tax1 binding protein 1	3.97841	19.2218	22.743	4.59643	5.95173
AC009501.4		3.97627	4.68302	7.29901	0.681332	2.33205
UBA6	ubiquitin like modifier activating enzyme 6	3.97612	2.85602	1.85891	0.586241	0.599573
NUF2	NUF2 component of NDC80 kinetochore complex	3.97571	13.2656	23.2738	2.6287	6.56197
RP11-432I5.8		3.97466	4.90448	3.35328	0.805665	1.27194
CAMSAP2	calmodulin regulated spectrin associated protein family member 2	3.97314	18.3046	21.5987	3.54174	6.50155
ATP6V1C1	ATPase H+ transporting V1 subunit C1	3.9691	3.18477	3.03366	0.792989	0.77372
CLASP2	cytoplasmic linker associated protein 2	3.96796	2.1677	2.02158	0.401862	0.653917
PHF20L1	PHD finger protein 20 like 1	3.96589	4.34239	3.43166	0.794793	1.16543
CPEB4	cytoplasmic polyadenylation element binding protein 4	3.96116	0.446442	0.406898	0.0788668	0.13656
FAM102B	family with sequence similarity 102 member B	3.96064	0.918269	0.557028	0.236175	0.136314
DST	dystonin	3.96006	5.72505	8.01572	1.24714	2.2227
PRPF18	pre-mRNA processing factor 18	3.95807	15.5846	13.0246	3.67249	3.55558
ARID4A	AT-rich interaction domain 4A	3.95612	8.46201	15.3491	1.90736	4.11144
UFL1	UFM1 specific ligase 1	3.95331	17.0332	13.7288	4.28352	3.4978
CXorf23	BCLAF1 and THRAP3 family member 3	3.95038	1.11516	1.40892	0.136542	0.502405
CEP97	centrosomal protein 97	3.95032	1.46087	1.68528	0.362453	0.433976
RP11-64B16.2		3.94921	197.028	53.9327	31.9589	31.5881
HNRNPA1P33	heterogeneous nuclear ribonucleoprotein A1 pseudogene 33	3.94766	6.44744	5.999	1.05023	2.10264
CEP70	centrosomal protein 70	3.94714	7.13115	11.9799	1.35798	3.48378
METTL14	methyltransferase 14, N6-adenosine-methyltransferase subunit	3.94708	5.85466	5.90512	1.25572	1.72365
CAPZA1	capping actin protein of muscle Z-line subunit alpha 1	3.94691	21.0033	14.28	4.54723	4.39226
PKN2	protein kinase N2	3.94599	9.01837	8.736	2.04487	2.45448
DDX60L	DExD/H-box 60 like	3.94529	2.043	2.04961	0.381686	0.655654
CFAP53	cilia and flagella associated protein 53	3.94012	4.04775	4.06156	0.576924	1.48121
FAM135A	family with sequence similarity 135 member A	3.93809	1.27178	1.38151	0.264293	0.409458
ZNF268	zinc finger protein 268	3.93566	0.467409	0.77022	0.0679258	0.24654
NCAPG	non-SMC condensin I complex subunit G	3.93464	17.6141	11.5821	4.26529	3.15501
XPO1	exportin 1	3.93207	15.4412	13.4127	3.32444	4.01366
PRKD3	protein kinase D3	3.93065	6.63928	5.09483	1.41989	1.5654
ZNF331	zinc finger protein 331	3.92968	1.36651	0.97282	0.285898	0.3094
AGAP6	ArfGAP with GTPase domain, ankyrin repeat and PH domain 6	3.92966	11.0681	5.23917	1.67804	2.47175
MLH3	mutL homolog 3	3.92892	1.11215	1.60643	0.184933	0.507008
ALMS1	ALMS1 centrosome and basal body associated protein	3.9282	2.62421	1.59901	0.539752	0.53535
SLC7A11	solute carrier family 7 member 11	3.92747	17.2841	11.9059	4.10042	3.33184
ZNF845	zinc finger protein 845	3.9262	2.82478	2.59536	0.65086	0.729647
CASC5	kinetochore scaffold 1	3.92272	4.39209	5.60024	0.880175	1.66712
ATAD1	ATPase family AAA domain containing 1	3.92184	6.59662	7.08109	1.37353	2.11404
PLS1	plastin 1	3.92032	1.97038	3.34772	0.639927	0.716619
TMEM267	transmembrane protein 267	3.91977	1.26806	1.08287	0.256529	0.343236
ZNF107	zinc finger protein 107	3.91774	1.19042	1.1217	0.185095	0.405072
RINT1	RAD50 interactor 1	3.9163	6.32641	4.81922	1.05786	1.7881
KIAA1524	cellular inhibitor of PP2A	3.91568	27.6963	27.2829	5.53279	8.50797
SBNO1	strawberry notch homolog 1	3.91089	7.84724	8.74434	1.86369	2.37872
RP11-96D1.8		3.90894	0.692713	0.4316	0.122564	0.165062
STYK1	serine/threonine/tyrosine kinase 1	3.90855	0.499889	0.491448	0.0860365	0.167596
FPGT	fucose-1-phosphate guanylyltransferase	3.907	0.664437	0.454508	0.0880948	0.1983
CD46	CD46 molecule	3.90485	5.60003	9.91749	1.04872	2.92519
RP11-361D15.2		3.90449	54.5476	78.4513	10.3509	23.7121
GPR158	G protein-coupled receptor 158	3.90367	1.09516	0.836069	0.181115	0.313606
RBBP8	RB binding protein 8, endonuclease	3.9033	19.6014	17.9498	3.9782	5.64218
LGR4	leucine rich repeat containing G protein-coupled receptor 4	3.90293	2.9646	3.00516	0.493692	1.03587
PIGN	phosphatidylinositol glycan anchor biosynthesis class N	3.90076	1.32581	1.57349	0.260085	0.483181
HLTF	helicase like transcription factor	3.89938	10.9579	15.2553	2.76911	3.95331
DDIAS	DNA damage induced apoptosis suppressor	3.8985	2.24412	1.80463	0.441415	0.597126
IPMK	inositol polyphosphate multikinase	3.89796	1.07421	1.50462	0.204142	0.457441
ZNF765	zinc finger protein 765	3.89647	0.609582	0.439738	0.101426	0.167874
CDC40	cell division cycle 40	3.89642	7.26713	9.63113	1.67211	2.66475
PLAG1	PLAG1 zinc finger	3.89503	0.449397	0.464298	0.0799185	0.154661
ZFX	zinc finger protein X-linked	3.89295	3.31274	2.91919	0.546018	1.05481
MATR3	matrin 3	3.89278	29.3308	29.756	7.39296	7.78562
AC019097.7		3.89241	3.69083	5.16964	0.801603	1.47475
TATDN2P2	TatD DNase domain containing 2 pseudogene 2	3.89082	1.46531	1.07294	0.165425	0.486944
SUZ12	SUZ12 polycomb repressive complex 2 subunit	3.89072	13.4911	11.0892	2.95287	3.36482
SLC25A24	solute carrier family 25 member 24	3.88996	7.44732	4.37699	1.53526	1.50444
ZNF431	zinc finger protein 431	3.88977	0.450189	0.501253	0.0911992	0.153402
CDKN2AIP	CDKN2A interacting protein	3.88759	5.52237	6.17953	0.853413	2.15665
HELLS	helicase, lymphoid specific	3.88717	13.6365	16.1993	2.69609	4.97937
GPR89B	G protein-coupled receptor 89B	3.8866	1.02354	0.754639	0.221959	0.235555
KIAA0232	KIAA0232	3.88579	5.75674	2.66967	1.20449	0.964031
JAK2	Janus kinase 2	3.88538	0.795592	1.12609	0.143236	0.351358
RASAL2	RAS protein activator like 2	3.88305	2.60467	2.65249	0.360341	0.993534
PTPN4	protein tyrosine phosphatase non-receptor type 4	3.88198	0.607822	0.59559	0.0648823	0.245117
UBR3	ubiquitin protein ligase E3 component n-recognin 3	3.88174	2.71824	2.58649	0.622083	0.744502
SMG1P4	SMG1 pseudogene 4	3.88155	0.754742	0.591139	0.128795	0.217943
STK38L	serine/threonine kinase 38 like	3.88108	11.4882	13.0586	2.57515	3.74957
TTC21B	tetratricopeptide repeat domain 21B	3.87891	1.2253	1.35019	0.283334	0.380638
KITLG	KIT ligand	3.87746	1.70563	2.30066	0.304831	0.728396
CLK4	CDC like kinase 4	3.87664	2.41681	1.82216	0.35318	0.740285
CEP57	centrosomal protein 57	3.87463	12.484	15.3418	2.92992	4.25164
RANBP2	RAN binding protein 2	3.86901	15.3519	11.3288	3.68775	3.20827
ERGIC2	ERGIC and golgi 2	3.86618	10.2161	10.095	2.32597	2.92758
NOP58	NOP58 ribonucleoprotein	3.86446	116.884	72.8412	29.4678	19.627
LARP4	La ribonucleoprotein 4	3.86442	12.5246	6.77512	2.62831	2.36589
C5orf42	ciliogenesis and planar polarity effector 1	3.86415	2.56934	2.1109	0.539736	0.671457
NCOA7	nuclear receptor coactivator 7	3.86333	17.9314	34.2347	5.01498	8.48789
DENND4A	DENN domain containing 4A	3.86249	1.31331	1.88807	0.294645	0.534193
SCLT1	sodium channel and clathrin linker 1	3.86186	4.53731	6.44148	0.985872	1.85701
TFRC	transferrin receptor	3.85992	20.1458	14.6009	4.21602	4.78592
TOPORS	TOP1 binding arginine/serine rich protein, E3 ubiquitin ligase	3.85927	26.534	18.1467	6.67642	4.90111
ERO1B	endoplasmic reticulum oxidoreductase 1 beta	3.85913	0.385537	0.430321	0.068688	0.142722
RANBP6	RAN binding protein 6	3.85843	2.76933	2.7419	0.690996	0.737363
NPM1P21	nucleophosmin 1 pseudogene 21	3.85594	2.96671	3.2412	0.7732	0.836759
ARID2	AT-rich interaction domain 2	3.85384	1.61114	1.68524	0.340088	0.515262
FNBP1L	formin binding protein 1 like	3.85344	12.6439	7.12921	2.71192	2.41936
ZNF92	zinc finger protein 92	3.85139	1.05749	1.39876	0.220187	0.41757
CTNNAL1	catenin alpha like 1	3.84662	81.8044	77.5038	16.6418	24.7733
MTBP	MDM2 binding protein	3.84608	1.37697	1.2387	0.274209	0.405878
WHAMMP3	WHAMM pseudogene 3	3.84408	0.559793	0.937171	0.0911852	0.298236
DLGAP5	DLG associated protein 5	3.84124	17.5168	35.2155	4.72973	8.99819
IL6	interleukin 6	3.84095	1.74819	4.57809	0.676316	0.970746
FIGNL1	fidgetin like 1	3.8407	6.03682	6.49671	1.28744	1.97591
COPB1	COPI coat complex subunit beta 1	3.83887	45.3927	23.8928	11.1454	6.903
ZC3H11A	zinc finger CCCH-type containing 11A	3.83712	16.5802	19.642	3.31033	6.12961
LYSMD3	LysM domain containing 3	3.83439	3.02741	2.36164	0.776278	0.629174
IPO11	importin 11	3.83358	2.25721	1.48662	0.503028	0.473557
CASC2	cancer susceptibility 2	3.83346	0.167397	0.227254	0.0330356	0.0699134
CFAP97	cilia and flagella associated protein 97	3.83331	4.976	3.65764	1.08556	1.1667
FAM63B	MINDY lysine 48 deubiquitinase 2	3.83175	0.98722	1.22584	0.132431	0.445127
CSNK1G3	casein kinase 1 gamma 3	3.82959	5.41906	7.53967	1.03106	2.35278
SEC62	SEC62 homolog, preprotein translocation factor	3.82939	51.1021	77.574	13.6045	19.9977
USP37	ubiquitin specific peptidase 37	3.82892	2.07535	1.66817	0.432053	0.545641
ZYG11B	zyg-11 family member B, cell cycle regulator	3.82581	0.697264	0.860766	0.107803	0.299439
SACS	sacsin molecular chaperone	3.82368	4.28038	3.52401	0.846956	1.19411
OPA1	OPA1 mitochondrial dynamin like GTPase	3.82342	8.74649	11.405	2.01379	3.25674
INTS2	integrator complex subunit 2	3.82214	2.93177	3.12167	0.619058	0.964723
ZNF260	zinc finger protein 260	3.82163	1.39445	1.45005	0.197977	0.54634
USP24	ubiquitin specific peptidase 24	3.81701	7.91457	5.51481	1.57655	1.94176
CCPG1	cell cycle progression 1	3.81521	11.4917	12.6801	2.86803	3.46762
PSD3	pleckstrin and Sec7 domain containing 3	3.81475	0.929803	0.706481	0.13555	0.293386
KIAA0895	KIAA0895	3.80924	1.68002	1.60552	0.459748	0.402771
ITSN2	intersectin 2	3.8079	9.6304	8.10697	1.92664	2.7314
ERCC6L2	ERCC excision repair 6 like 2	3.80712	2.05898	2.43301	0.369944	0.809948
PRPF39	pre-mRNA processing factor 39	3.80682	6.26644	9.42108	1.27673	2.84417
CAPN7	calpain 7	3.8068	5.70552	3.87862	1.27613	1.24151
ZBTB33	zinc finger and BTB domain containing 33	3.80463	1.67157	1.4099	0.311889	0.49804
SLC12A2	solute carrier family 12 member 2	3.80175	1.2689	1.4176	0.186466	0.520181
PDE4D	phosphodiesterase 4D	3.80057	0.991488	0.856581	0.180885	0.305377
DEK	DEK proto-oncogene	3.80025	287.157	368.331	57.3253	115.16
CRYBG3	crystallin beta-gamma domain containing 3	3.80018	1.4302	2.40637	0.262809	0.746767
CENPF	centromere protein F	3.79939	55.0613	81.0434	11.3274	24.4954
MAP9	microtubule associated protein 9	3.79643	2.34818	1.76198	0.557115	0.525523
CCDC126	coiled-coil domain containing 126	3.79618	0.391176	0.45107	0.114101	0.107765
DICER1	dicer 1, ribonuclease III	3.79556	6.60395	6.69133	1.21308	2.28978
MYO5A	myosin VA	3.7943	2.83959	2.23804	0.442292	0.895934
CEP78	centrosomal protein 78	3.79379	3.25085	2.74337	0.602825	0.977181
MAN1A2	mannosidase alpha class 1A member 2	3.79327	6.45093	5.40173	1.26466	1.86
TDG	thymine DNA glycosylase	3.79268	11.7968	9.54323	2.58359	3.04305
CEP55	centrosomal protein 55	3.79264	59.3568	89.935	14.4323	24.9313
NR2C1	nuclear receptor subfamily 2 group C member 1	3.79236	5.91584	3.60822	1.13928	1.3721
RALGAPA1	Ral GTPase activating protein catalytic subunit alpha 1	3.79033	0.924131	1.68844	0.237605	0.451667
PSMC6	proteasome 26S subunit, ATPase 6	3.78859	10.9505	11.4483	2.11138	3.80078
TRA2A	transformer 2 alpha homolog	3.78743	14.2736	18.6495	4.03217	4.66058
ZNF235	zinc finger protein 235	3.78609	0.765713	0.67523	0.178308	0.202281
ATG5	autophagy related 5	3.78582	4.50706	4.60989	0.896356	1.51182
PCF11	PCF11 cleavage and polyadenylation factor subunit	3.78558	6.86397	7.76226	1.59861	2.26505
PHLDB2	pleckstrin homology like domain family B member 2	3.7846	11.7722	9.42268	2.4541	3.14619
ROCK1	Rho associated coiled-coil containing protein kinase 1	3.78434	13.4404	13.5276	2.737	4.3892
MYNN	myoneurin	3.78359	4.28906	5.94441	0.668352	2.03635
TROVE2	Ro60, Y RNA binding protein	3.78345	1.80598	2.23339	0.412658	0.654983
U1	RNA, U1 small nuclear 1	3.78208	0.536375	0.932992	0.142231	0.246277
BBX	BBX high mobility group box domain containing	3.78189	8.54613	10.226	1.72383	3.23986
CDC7	cell division cycle 7	3.78035	6.4644	4.60101	1.70815	1.21894
DCAF17	DDB1 and CUL4 associated factor 17	3.77995	2.49265	1.97786	0.529006	0.653682
ESCO2	establishment of sister chromatid cohesion N-acetyltransferase 2	3.77862	2.56398	2.30455	0.572699	0.715743
CCP110	centriolar coiled-coil protein 110	3.7782	3.75424	5.21832	0.784254	1.59057
RP11-4K16.2		3.77671	10.1894	7.55996	2.09032	2.60936
AC096949.1		3.77347	2.61312	2.84058	0.688217	0.757057
ACADM	acyl-CoA dehydrogenase medium chain	3.77117	16.8395	13.0454	4.36525	3.55932
EVI5	ecotropic viral integration site 5	3.76974	2.27499	1.82993	0.507237	0.581677
RP1-100J12.1		3.76643	10.7141	8.23607	3.12654	1.90481
INO80D	INO80 complex subunit D	3.76579	0.575207	0.483406	0.094794	0.186319
RP11-362K14.5		3.76011	2.29135	3.4282	0.374915	1.1462
UHRF1BP1L	UHRF1 binding protein 1 like	3.75993	5.59886	5.36987	1.16326	1.75401
TAF9B	TATA-box binding protein associated factor 9b	3.75854	4.04986	4.41485	0.949947	1.30218
CARNMT1	carnosine N-methyltransferase 1	3.75825	6.05964	4.94536	1.30999	1.61823
SHPRH	SNF2 histone linker PHD RING helicase	3.75632	2.24124	1.53423	0.471857	0.53324
ZMYM6	zinc finger MYM-type containing 6	3.75529	0.555587	0.537662	0.138218	0.152904
BTBD1	BTB domain containing 1	3.7485	6.97951	5.9242	1.14825	2.29411
PARPBP	PARP1 binding protein	3.7482	2.15071	1.72167	0.488912	0.54422
TOP2B	DNA topoisomerase II beta	3.74756	67.9948	70.0459	16.2402	20.5946
DDX3X	DEAD-box helicase 3 X-linked	3.74738	42.8318	29.3233	11.8167	7.43808
DBT	dihydrolipoamide branched chain transacylase E2	3.74641	1.02573	1.04932	0.175925	0.377952
LIN9	lin-9 DREAM MuvB core complex component	3.74392	3.24983	3.23219	0.547132	1.18422
PHF6	PHD finger protein 6	3.74327	3.76691	3.37226	0.904972	1.00223
CTAGE4	CTAGE family member 4	3.74165	2.94496	1.90865	0.853717	0.44347
ZNF136	zinc finger protein 136	3.74145	0.761977	0.375216	0.162906	0.141038
RP11-188P20.3		3.74121	6.00207	5.79703	0.766095	2.38772
BRCA1	BRCA1 DNA repair associated	3.74101	9.33876	7.2521	2.0265	2.40837
PIGK	phosphatidylinositol glycan anchor biosynthesis class K	3.74077	2.90553	2.44182	0.654583	0.774894
UHMK1	U2AF homology motif kinase 1	3.73966	4.07614	4.20935	0.836358	1.37921
CTD-2013N24.2		3.73886	1.98286	4.05008	0.481676	1.1319
IFT74	intraflagellar transport 74	3.73839	8.29085	6.96043	1.67692	2.40271
NAA25	N-alpha-acetyltransferase 25, NatB auxiliary subunit	3.73656	6.71213	4.46984	1.65794	1.33465
PHLPP2	PH domain and leucine rich repeat protein phosphatase 2	3.7356	2.12489	1.03409	0.368443	0.4772
QSER1	glutamine and serine rich 1	3.73547	6.0317	4.47664	1.36992	1.4432
SUCLA2	succinate-CoA ligase ADP-forming subunit beta	3.73472	15.6511	14.1253	3.95641	4.01644
BMS1P1	BMS1 pseudogene 1	3.73229	1.47277	0.946143	0.193766	0.454338
KLHL8	kelch like family member 8	3.72965	2.25721	1.91542	0.615897	0.502875
ZNF280C	zinc finger protein 280C	3.72772	1.23353	1.0718	0.301963	0.316466
PGM3	phosphoglucomutase 3	3.72748	3.71158	2.92682	0.898627	0.882311
NPM1P19	nucleophosmin 1 pseudogene 19	3.72646	2.40396	2.6302	0.72406	0.626864
BTBD8	BTB domain containing 8	3.72477	0.30046	0.560251	0.0642366	0.166841
MIB1	MIB E3 ubiquitin protein ligase 1	3.72417	1.98603	2.23985	0.546868	0.58785
CD2AP	CD2 associated protein	3.72362	8.3619	9.19428	1.84364	2.87118
CLVS1	clavesin 1	3.72318	0.63777	0.264321	0.134484	0.107806
ARID4B	AT-rich interaction domain 4B	3.72298	24.0964	25.4273	5.28095	8.02124
RP11-793J2.1		3.72262	0.963423	1.04582	0.183088	0.35665
DCUN1D4	defective in cullin neddylation 1 domain containing 4	3.71929	2.15157	1.91497	0.482933	0.610434
STAM2	signal transducing adaptor molecule 2	3.71903	2.75692	2.59202	0.441568	0.996693
TAB3	TGF-beta activated kinase 1 (MAP3K7) binding protein 3	3.71711	1.64129	2.0498	0.353433	0.639567
CEP95	centrosomal protein 95	3.717	6.30406	4.61674	1.17133	1.76674
NR3C1	nuclear receptor subfamily 3 group C member 1	3.71519	4.20409	5.0541	0.827046	1.66493
DENND4C	DENN domain containing 4C	3.71321	1.30361	1.36557	0.35792	0.360912
HIPK3	homeodomain interacting protein kinase 3	3.71263	3.5874	2.31231	0.795887	0.793208
AC006460.2		3.71175	12.4586	17.7319	2.7495	5.38427
RP3-468K18.7		3.71129	77.5851	45.1376	20.4302	12.6371
RP3-430N8.10		3.711	10.0309	9.97212	2.37122	3.01899
ACSL4	acyl-CoA synthetase long chain family member 4	3.70976	7.73262	4.8612	1.92872	1.46606
ARL13B	ADP ribosylation factor like GTPase 13B	3.70933	6.09511	6.56628	1.07262	2.34077
GPR180	G protein-coupled receptor 180	3.70908	1.06893	0.750659	0.208703	0.281873
CTC-436P18.1		3.70846	10.8325	9.37647	2.40556	3.04387
FXR1	FMR1 autosomal homolog 1	3.70769	34.5908	38.9299	9.05164	10.7776
MIR302B	microRNA 302b	3.70657	52.1491	46.2904	11.176	15.382
TBC1D15	TBC1 domain family member 15	3.70597	4.7341	4.44701	1.42335	1.05403
IL7R	interleukin 7 receptor	3.70397	7.86052	10.0591	1.94448	2.89345
WDHD1	WD repeat and HMG-box DNA binding protein 1	3.70197	7.5818	11.6596	2.08196	3.11565
SLC25A16	solute carrier family 25 member 16	3.70131	0.235547	0.236156	0.0376953	0.0897469
RP1-313I6.12		3.70121	4.33107	4.2333	0.966218	1.34772
CTD-3092A11.2		3.6965	0.947825	1.20061	0.187956	0.393252
HCFC2	host cell factor C2	3.69527	1.00131	0.773386	0.141358	0.338904
CREBRF	CREB3 regulatory factor	3.69492	0.319465	0.622784	0.0895734	0.165439
RP11-144G6.12		3.69123	2.92143	1.95413	0.339911	0.980939
DDX50	DExD-box helicase 50	3.69075	21.1379	29.9333	5.15695	8.68069
CKAP2L	cytoskeleton associated protein 2 like	3.69029	13.6753	22.7775	4.09936	5.77869
RP11-562A8.5		3.69023	21.7473	16.4489	4.33949	6.01114
ANXA1	annexin A1	3.69016	157.523	158.982	33.57	52.1999
ACAP2	ArfGAP with coiled-coil, ankyrin repeat and PH domains 2	3.68999	1.96279	2.48283	0.489263	0.715516
MTIF2	mitochondrial translational initiation factor 2	3.68927	47.3988	34.3481	11.547	10.6111
LL0XNC01-237H1.2		3.68016	3.0784	2.39547	0.390012	1.09739
STRN	striatin	3.67651	6.84594	5.99078	1.47824	2.01331
ZFR	zinc finger RNA binding protein	3.67365	49.8448	32.715	11.8842	10.5893
FBXO3	F-box protein 3	3.67207	1.83192	1.91899	0.396462	0.625008
TRIP11	thyroid hormone receptor interactor 11	3.67063	4.90711	8.49388	1.13964	2.51122
PTPN11	protein tyrosine phosphatase non-receptor type 11	3.6705	35.2587	34.0563	7.53056	11.3538
IMPA1	inositol monophosphatase 1	3.66885	3.85453	3.29773	0.732513	1.21695
NT5DC4	5'-nucleotidase domain containing 4	3.66824	1.07012	1.4839	0.296332	0.399921
CHM	CHM Rab escort protein	3.66327	1.24397	1.88682	0.212977	0.641667
SMG1	SMG1 nonsense mediated mRNA decay associated PI3K related kinase	3.66293	5.7797	4.92621	0.827497	2.09527
RP11-483I13.5		3.65936	12.1672	6.79382	2.65713	2.52438
TXLNG	taxilin gamma	3.657	71.3526	53.9952	18.3788	15.8974
SOCS4	suppressor of cytokine signaling 4	3.65611	2.79707	4.06165	0.554211	1.32175
AC009228.1		3.65374	7.26245	6.18997	1.29206	2.38977
TUG1	taurine up-regulated 1	3.65331	5.41494	6.21282	1.16006	2.02275
UBL3	ubiquitin like 3	3.6529	3.72745	3.86308	0.907152	1.1708
RASA1	RAS p21 protein activator 1	3.65127	4.54299	3.77645	0.950151	1.32836
NSRP1	nuclear speckle splicing regulatory protein 1	3.65125	122.285	87.6508	31.1154	26.3814
AC004549.6		3.65	3.44658	3.69477	0.80455	1.15199
ENC1	ectodermal-neural cortex 1	3.64716	2.85019	1.13511	0.477739	0.614971
IREB2	iron responsive element binding protein 2	3.64392	4.2438	3.35051	0.954157	1.12995
GOLGB1	golgin B1	3.64274	30.2125	30.7434	7.42059	9.31293
PUM3	pumilio RNA binding family member 3	3.64102	46.0979	29.2962	12.2156	8.49127
TEAD1	TEA domain transcription factor 1	3.63747	4.55878	2.5691	1.03532	0.924253
LRPPRC	leucine rich pentatricopeptide repeat containing	3.63629	15.4194	13.5175	3.60691	4.35091
TTC14	tetratricopeptide repeat domain 14	3.63548	1.7469	2.78973	0.416354	0.831524
AC008074.1		3.63544	9.35791	7.86442	1.90702	2.83033
PSME4	proteasome activator subunit 4	3.63401	5.9443	3.75002	1.41311	1.25455
SERINC1	serine incorporator 1	3.63362	18.5615	17.8919	4.55453	5.47772
AL022067.1		3.63358	21.4211	22.1603	4.58746	7.40659
BORA	BORA aurora kinase A activator	3.63343	2.27856	4.34897	0.704372	1.11967
ZNF124	zinc finger protein 124	3.63096	0.629165	0.390556	0.14674	0.1341
ERCC8	ERCC excision repair 8, CSA ubiquitin ligase complex subunit	3.63072	1.18598	1.14229	0.220319	0.420952
RNMT	RNA guanine-7 methyltransferase	3.63017	4.67631	3.6229	0.975705	1.31047
TMEM64	transmembrane protein 64	3.62751	0.632691	0.628812	0.163103	0.184657
SCAF11	SR-related CTD associated factor 11	3.62369	16.6363	12.8887	3.5866	4.56118
LCORL	ligand dependent nuclear receptor corepressor like	3.62348	2.23007	1.37	0.560112	0.433428
AP4E1	adaptor related protein complex 4 subunit epsilon 1	3.62331	4.44552	3.18282	0.870677	1.23467
RAB3GAP2	RAB3 GTPase activating non-catalytic protein subunit 2	3.62297	3.79644	3.69432	0.914895	1.15268
RP11-488L18.4		3.62268	4.0817	3.25436	0.681919	1.34312
AGL	amylo-alpha-1, 6-glucosidase, 4-alpha-glucanotransferase	3.62059	1.68481	1.65083	0.414779	0.50652
RP11-513D5.2		3.61899	6.39942	3.56455	1.35755	1.39569
ARMT1	acidic residue methyltransferase 1	3.617	16.6915	18.5045	3.82736	5.90338
GPD2	glycerol-3-phosphate dehydrogenase 2	3.61669	3.79142	4.31291	0.926381	1.31443
JMY	junction mediating and regulatory protein, p53 cofactor	3.61536	2.77873	5.28885	0.680109	1.55136
FAM126A	family with sequence similarity 126 member A	3.61475	1.6839	1.97485	0.365722	0.64645
WWC2	WW and C2 domain containing 2	3.61413	6.8666	5.61549	1.49275	1.96094
FAM217B	family with sequence similarity 217 member B	3.61355	2.78476	2.4423	0.781715	0.664802
FAM133B	family with sequence similarity 133 member B	3.6133	15.9447	14.4827	4.07684	4.3441
ZNF83	zinc finger protein 83	3.61231	1.23499	1.36582	0.275214	0.444771
GPRC5D	G protein-coupled receptor class C group 5 member D	3.61179	4.48219	6.59198	0.655225	2.41089
PDS5B	PDS5 cohesin associated factor B	3.60824	9.65518	14.0305	2.34398	4.22033
VCPKMT	valosin containing protein lysine methyltransferase	3.60749	1.28865	1.33392	0.215029	0.51195
TSNAX	translin associated factor X	3.60674	4.3829	3.68775	0.991247	1.24641
JKAMP	JNK1/MAPK8 associated membrane protein	3.60514	1.59618	1.99655	0.380934	0.615624
DCAF13	DDB1 and CUL4 associated factor 13	3.60131	20.2636	15.1798	5.00376	4.83805
PNN	pinin, desmosome associated protein	3.60033	477.395	447.016	137.021	119.736
CAND1	cullin associated and neddylation dissociated 1	3.59943	5.021	3.60152	1.30521	1.09031
SCAMP1	secretory carrier membrane protein 1	3.5989	1.94806	1.98797	0.519252	0.574424
MYO1B	myosin IB	3.59876	7.90684	11.966	2.02408	3.49806
TTC3	tetratricopeptide repeat domain 3	3.59814	9.27384	8.16286	1.93357	2.91246
AC025918.2		3.59781	121.084	104.948	29.6127	33.2124
LMBRD2	LMBR1 domain containing 2	3.59655	1.67207	1.16671	0.380437	0.40887
NIPAL1	NIPA like domain containing 1	3.59631	2.06734	1.45615	0.510841	0.46891
MPHOSPH10	M-phase phosphoprotein 10	3.59596	53.2487	23.9753	13.8138	7.66142
SRSF11	serine and arginine rich splicing factor 11	3.59535	177.154	132.103	39.0662	46.9498
FAM83B	family with sequence similarity 83 member B	3.5947	1.94768	3.24796	0.418583	1.02678
ZNF561	zinc finger protein 561	3.59355	1.56805	0.956868	0.313175	0.389448
NEK1	NIMA related kinase 1	3.59169	5.63857	4.61618	1.42451	1.43062
PPM1L	protein phosphatase, Mg2+/Mn2+ dependent 1L	3.5916	0.412538	0.226772	0.0857946	0.0922069
CDK5R1	cyclin dependent kinase 5 regulatory subunit 1	3.59117	0.91844	0.489473	0.229882	0.162167
TVP23B	trans-golgi network vesicle protein 23 homolog B	3.58912	11.4866	9.44968	2.65718	3.17609
OTUD4	OTU deubiquitinase 4	3.58754	5.08682	3.87467	1.27677	1.22118
SLC38A1	solute carrier family 38 member 1	3.58711	16.2328	14.8969	3.84598	4.83222
EML5	EMAP like 5	3.58703	0.962971	0.893173	0.227637	0.289823
PARP14	poly(ADP-ribose) polymerase family member 14	3.58624	5.51119	12.6561	1.71224	3.35361
ZNF484	zinc finger protein 484	3.58454	0.897299	0.834889	0.182702	0.300536
BEND6	BEN domain containing 6	3.58446	0.41611	0.480838	0.0790772	0.171155
RP5-1047A19.4		3.58301	5.1495	6.18237	0.838807	2.32387
HERC4	HECT and RLD domain containing E3 ubiquitin protein ligase 4	3.58223	1.62625	1.82742	0.453121	0.51099
NEXN	nexilin F-actin binding protein	3.58169	6.62494	14.3351	1.35308	4.49892
ZNF558	zinc finger protein 558	3.58113	1.16015	1.15407	0.17098	0.475247
APPBP2	amyloid beta precursor protein binding protein 2	3.57968	0.601684	0.563369	0.164058	0.161404
RP11-156E6.1		3.57945	0.793591	0.537255	0.175949	0.195853
METAP2	methionyl aminopeptidase 2	3.57589	231.931	223.73	63.7998	63.6262
UFM1	ubiquitin fold modifier 1	3.57421	16.081	16.5557	3.79833	5.33282
ZC3H15	zinc finger CCCH-type containing 15	3.57352	125.438	94.3191	26.0652	35.4307
CTC-498J12.3		3.57279	2.76519	2.58209	0.856364	0.640307
UTP14C	UTP14C small subunit processome component	3.57202	6.43091	5.30148	1.35866	1.92586
BNIP2	BCL2 interacting protein 2	3.57178	6.07882	8.75625	1.37702	2.77639
ZNF614	zinc finger protein 614	3.57075	2.2778	1.38201	0.608132	0.416811
GIN1	gypsy retrotransposon integrase 1	3.57071	0.942123	0.817723	0.264158	0.228698
U2SURP	U2 snRNP associated SURP domain containing	3.57034	67.9619	53.0265	19.22	14.6671
ZNF813	zinc finger protein 813	3.56941	0.817196	0.808481	0.235898	0.219549
PDE8A	phosphodiesterase 8A	3.56905	3.60378	1.8688	0.821831	0.711511
CTD-2331H12.8		3.56877	3.21962	2.11216	0.861591	0.632422
MON2	MON2 homolog, regulator of endosome-to-Golgi trafficking	3.56747	0.980095	0.776221	0.271337	0.220978
PGAP1	post-GPI attachment to proteins inositol deacylase 1	3.56703	0.303689	0.361563	0.0865692	0.0999311
TEFM	transcription elongation factor, mitochondrial	3.56654	2.6545	2.4834	0.639617	0.800969
BLOC1S6	biogenesis of lysosomal organelles complex 1 subunit 6	3.56604	5.836	4.08783	1.41629	1.36658
PPP1R12A	protein phosphatase 1 regulatory subunit 12A	3.56563	13.5165	13.2177	3.16967	4.32809
USP33	ubiquitin specific peptidase 33	3.56458	8.21607	7.63845	2.06527	2.38251
VEZT	vezatin, adherens junctions transmembrane protein	3.56427	5.71252	5.29981	1.26572	1.82393
ZNF675	zinc finger protein 675	3.5642	0.890069	0.788018	0.217089	0.253729
PRPF38B	pre-mRNA processing factor 38B	3.56416	110.014	74.9318	27.48	24.4105
PREPL	prolyl endopeptidase like	3.56412	2.95497	2.15714	0.722652	0.711671
UGP2	UDP-glucose pyrophosphorylase 2	3.56403	11.9234	11.575	3.6285	2.96472
ZMAT3	zinc finger matrin-type 3	3.56387	0.254448	0.25323	0.0763501	0.066101
UTP15	UTP15 small subunit processome component	3.56089	6.41195	4.23791	1.42727	1.56351
TRMT10A	tRNA methyltransferase 10A	3.56088	9.28502	5.6091	2.03501	2.1477
ATG2B	autophagy related 2B	3.55969	1.17133	1.93022	0.239212	0.632088
GK	glycerol kinase	3.55794	0.662889	0.607739	0.178655	0.178469
TBCK	TBC1 domain containing kinase	3.55571	1.4328	0.879286	0.29162	0.358627
ARFGEF1	ADP ribosylation factor guanine nucleotide exchange factor 1	3.55559	3.16939	3.34678	0.74225	1.0904
SLTM	SAFB like transcription modulator	3.55337	84.0329	72.5247	18.9829	25.0761
GNAI3	G protein subunit alpha i3	3.55255	3.05192	2.04249	0.780541	0.653472
AGGF1	angiogenic factor with G-patch and FHA domains 1	3.55219	13.5675	16.711	3.87847	4.64543
SMARCA5-AS1	SMARCA5 antisense RNA 1	3.55173	23.717	26.5088	5.57225	8.56895
PTCD2	pentatricopeptide repeat domain 2	3.55082	0.738394	0.468212	0.139817	0.199993
PHF3	PHD finger protein 3	3.54935	27.5243	29.5362	6.27684	9.79947
LMAN1	lectin, mannose binding 1	3.54816	30.0565	30.8225	7.43873	9.71916
FYTTD1	forty-two-three domain containing 1	3.5466	6.47102	6.77416	1.48212	2.25249
INTS8	integrator complex subunit 8	3.54511	4.98011	2.64298	1.25461	0.895703
CCDC91	coiled-coil domain containing 91	3.54406	19.5269	16.5581	4.14419	6.03763
COQ10B	coenzyme Q10B	3.54363	3.061	3.32029	0.676408	1.12437
SNX14	sorting nexin 14	3.54362	3.88173	4.37	0.834427	1.49419
ZNF441	zinc finger protein 441	3.54153	0.530537	1.20041	0.139601	0.349155
MMS22L	MMS22 like, DNA repair protein	3.54067	1.04325	0.850596	0.246696	0.288187
TRMT11	tRNA methyltransferase 11 homolog	3.54015	11.2611	9.96838	2.55986	3.43693
KRIT1	KRIT1 ankyrin repeat containing	3.54003	3.59178	6.14645	0.854707	1.89618
RALGPS2	Ral GEF with PH domain and SH3 binding motif 2	3.53942	3.29703	2.35388	0.818481	0.778082
CUL2	cullin 2	3.53816	4.53645	3.44333	1.15901	1.09634
SLC19A2	solute carrier family 19 member 2	3.53741	1.02928	0.961123	0.180557	0.382115
CCDC112	coiled-coil domain containing 112	3.53639	11.5864	15.1588	2.18322	5.37966
RBM25	RNA binding motif protein 25	3.53624	99.4713	106.544	24.7944	33.4639
THUMPD1	THUMP domain containing 1	3.5359	8.94675	8.32045	2.36768	2.51572
PCMTD1	protein-L-isoaspartate (D-aspartate) O-methyltransferase domain containing 1	3.53434	1.4068	2.95015	0.362051	0.870696
SGMS2	sphingomyelin synthase 2	3.53433	1.60311	1.33304	0.43407	0.39668
PEX1	peroxisomal biogenesis factor 1	3.53241	1.7034	2.1577	0.426927	0.666124
NAA15	N-alpha-acetyltransferase 15, NatA auxiliary subunit	3.53046	21.5575	14.5121	5.80488	4.4118
CLIP1	CAP-Gly domain containing linker protein 1	3.52776	22.9589	33.8754	6.24689	9.86373
RPS6KB1	ribosomal protein S6 kinase B1	3.52557	6.38165	5.71623	1.55687	1.87459
STRN3	striatin 3	3.52229	8.83308	15.4972	1.85416	5.05337
KAT2B	lysine acetyltransferase 2B	3.52094	2.10942	2.22559	0.235295	0.995913
WDR47	WD repeat domain 47	3.52088	3.09586	3.12949	0.499529	1.26859
CBX3	chromobox 3	3.51888	144.335	158.978	37.0458	49.15
DYX1C1-CCPG1	DNAAF4-CCPG1 readthrough (NMD candidate)	3.51716	23.9624	24.2663	6.45958	7.25284
ZNF12	zinc finger protein 12	3.51694	2.48749	3.02303	0.597854	0.968995
KB-431C1.5		3.51613	12.6921	10.7803	2.72958	3.94605
DCUN1D1	defective in cullin neddylation 1 domain containing 1	3.5153	3.95814	4.23951	0.884258	1.44774
MTERF3	mitochondrial transcription termination factor 3	3.51321	11.1355	6.0279	2.37176	2.51362
BROX	BRO1 domain and CAAX motif containing	3.51216	3.35917	3.50975	0.73943	1.21633
ZNF565	zinc finger protein 565	3.51166	1.0784	0.604193	0.204938	0.274206
SESTD1	SEC14 and spectrin domain containing 1	3.51008	3.57692	3.12085	0.947441	0.960714
SMAD9	SMAD family member 9	3.50982	0.440152	0.294027	0.0643432	0.144836
RAB3IP	RAB3A interacting protein	3.50951	1.04986	1.03725	0.268615	0.326085
TNKS2	tankyrase 2	3.50398	7.29084	10.0681	1.49519	3.45886
RP4-621N11.2		3.50172	4.8419	4.28331	0.5019	2.10402
FCHO2	FCH and mu domain containing endocytic adaptor 2	3.50082	2.77249	2.43189	0.841408	0.645207
RAI14	retinoic acid induced 14	3.49916	22.1446	15.0973	4.98199	5.66111
MED13	mediator complex subunit 13	3.49803	3.12834	2.66118	0.676809	0.97827
TMEM123	transmembrane protein 123	3.49764	7.81829	11.5057	1.60068	3.92418
FKBP14	FKBP prolyl isomerase 14	3.49574	1.23697	2.49188	0.276558	0.79013
RBL1	RB transcriptional corepressor like 1	3.49429	5.56507	5.18744	0.785456	2.29171
RABGAP1L	RAB GTPase activating protein 1 like	3.49387	1.16953	1.72426	0.258918	0.569331
GPATCH2	G-patch domain containing 2	3.49255	3.50259	2.91901	0.683695	1.15496
ALG11	ALG11 alpha-1,2-mannosyltransferase	3.49153	3.00932	2.6803	0.658588	0.97096
STARD4	StAR related lipid transfer domain containing 4	3.49069	1.77837	2.11051	0.485885	0.628188
WDR43	WD repeat domain 43	3.49065	154.866	88.1446	36.4402	33.1774
POT1	protection of telomeres 1	3.48892	0.799565	1.05856	0.262268	0.270311
MLLT10	MLLT10 histone lysine methyltransferase DOT1L cofactor	3.48734	2.39014	2.55188	0.434779	0.982352
YY2	YY2 transcription factor	3.48679	0.824747	1.06939	0.147778	0.395454
PANK3	pantothenate kinase 3	3.4866	6.91987	8.04471	1.73677	2.55526
BRWD3	bromodomain and WD repeat domain containing 3	3.48638	7.08276	9.17658	1.55197	3.1117
DDX18	DEAD-box helicase 18	3.48638	15.9396	13.8071	4.90607	3.6262
PLK2	polo like kinase 2	3.4856	15.7071	23.509	3.76886	7.48203
PLEKHA1	pleckstrin homology domain containing A1	3.4848	0.517018	0.604231	0.0997889	0.221965
UBA3	ubiquitin like modifier activating enzyme 3	3.48325	2.95734	5.69781	0.753333	1.73146
BAZ2B	bromodomain adjacent to zinc finger domain 2B	3.48028	2.69836	4.29294	0.694172	1.31466
SLC18A2	solute carrier family 18 member A2	3.47938	0.64198	0.763227	0.187466	0.216401
RAD51AP1	RAD51 associated protein 1	3.47758	12.3725	19.5332	2.70635	6.46833
SNX2	sorting nexin 2	3.47743	15.373	20.9137	3.92993	6.50501
MAP3K2	mitogen-activated protein kinase kinase kinase 2	3.47669	2.79787	2.95273	0.579169	1.07487
RAD21-AS1	RAD21 antisense RNA 1	3.4762	20.4694	34.6077	4.83654	11.0075
ZNF33B	zinc finger protein 33B	3.4757	2.14987	2.63336	0.474314	0.901881
CCDC191	coiled-coil domain containing 191	3.47563	0.925665	0.40432	0.208318	0.174342
RRN3	RRN3 homolog, RNA polymerase I transcription factor	3.47455	14.3213	10.5206	3.14543	4.00424
CDC27	cell division cycle 27	3.47424	7.29282	5.41301	1.5595	2.09765
HECTD1	HECT domain E3 ubiquitin protein ligase 1	3.47377	12.6149	16.6449	3.45451	4.96856
ABCD3	ATP binding cassette subfamily D member 3	3.472	4.24784	2.66389	1.12151	0.869199
EXTL2	exostosin like glycosyltransferase 2	3.4706	2.11112	1.4317	0.57894	0.441869
RP5-874C20.8		3.47036	9.39273	9.2093	1.98332	3.37693
RP11-967K21.1		3.46694	8.0145	6.99408	1.43083	2.89823
MPDZ	multiple PDZ domain crumbs cell polarity complex component	3.4635	2.7416	1.43251	0.614108	0.591061
VPS13C	vacuolar protein sorting 13 homolog C	3.46229	1.08658	1.45192	0.259813	0.473374
PPAT	phosphoribosyl pyrophosphate amidotransferase	3.46197	6.55514	4.98002	1.67903	1.65293
ZNF548	zinc finger protein 548	3.46151	0.964492	0.678406	0.143445	0.331173
GNL3	G protein nucleolar 3	3.46136	51.693	58.5266	14.8937	16.9491
DNM1L	dynamin 1 like	3.46082	27.3809	32.8319	6.72049	10.6779
ARFGEF2	ADP ribosylation factor guanine nucleotide exchange factor 2	3.46067	7.14853	7.04534	1.37497	2.72651
PPTC7	protein phosphatase targeting COQ7	3.46061	2.64627	3.8561	0.55038	1.32859
MTDH	metadherin	3.45762	37.0397	27.4124	8.3546	10.286
WAPL	WAPL cohesin release factor	3.45716	23.1165	21.0489	4.76988	8.00517
KLHL4	kelch like family member 4	3.45472	1.03245	1.0916	0.25317	0.361656
FNDC3A	fibronectin type III domain containing 3A	3.45328	7.23674	11.0565	2.00908	3.28828
FEM1B	fem-1 homolog B	3.45314	2.47896	2.9224	0.544887	1.0193
WSB1	WD repeat and SOCS box containing 1	3.45277	3.28879	4.62545	0.565069	1.72708
TRUB1	TruB pseudouridine synthase family member 1	3.45254	3.57834	3.88908	0.613557	1.54932
RP5-867C24.5		3.45254	3.8389	3.14557	0.601872	1.42112
SETD2	SET domain containing 2, histone lysine methyltransferase	3.45099	15.3141	15.6765	3.15715	5.82307
ZSCAN26	zinc finger and SCAN domain containing 26	3.44938	3.2592	3.05367	0.677967	1.15218
FAM73A	mitoguardin 1	3.44761	1.34646	0.585586	0.337761	0.222639
RC3H1	ring finger and CCCH-type domains 1	3.44713	1.06078	0.92214	0.281585	0.293651
NGLY1	N-glycanase 1	3.44689	3.96024	2.88161	0.866855	1.11808
MASTL	microtubule associated serine/threonine kinase like	3.44528	4.10021	4.63431	1.09528	1.43994
MBLAC2	metallo-beta-lactamase domain containing 2	3.44442	1.45087	1.65445	0.272479	0.629073
FAM199X	family with sequence similarity 199, X-linked	3.44349	5.90721	3.50131	1.3086	1.42366
ZMPSTE24	zinc metallopeptidase STE24	3.44272	13.0192	8.45675	2.72157	3.5165
POLG2	DNA polymerase gamma 2, accessory subunit	3.44062	10.7522	8.45942	1.4999	4.08387
SLF2	SMC5-SMC6 complex localization factor 2	3.4396	7.37782	6.38463	1.50827	2.4929
PCGF6	polycomb group ring finger 6	3.43938	4.58529	4.42476	1.15558	1.46409
TMEM87B	transmembrane protein 87B	3.43906	1.32104	1.19282	0.294253	0.43672
RP11-449H3.3		3.43847	32.8995	34.2885	6.19473	13.3453
YTHDF3	YTH N6-methyladenosine RNA binding protein 3	3.43732	6.35624	4.87941	1.76859	1.50014
FBXO38	F-box protein 38	3.43629	3.23614	3.37313	0.713505	1.20987
PPP1R42	protein phosphatase 1 regulatory subunit 42	3.43616	1.22002	1.0615	0.196393	0.467581
RP11-109N23.4		3.43475	4.48897	4.3425	1.10471	1.4665
ZBTB6	zinc finger and BTB domain containing 6	3.43253	1.54159	1.79792	0.538095	0.434805
RBM27	RNA binding motif protein 27	3.43246	17.2226	18.3152	3.33081	7.02263
PTPN12	protein tyrosine phosphatase non-receptor type 12	3.42805	18.0716	18.0742	3.75074	6.79336
ZNF805	zinc finger protein 805	3.42796	1.31841	1.34466	0.233523	0.543346
AGPAT5	1-acylglycerol-3-phosphate O-acyltransferase 5	3.42671	6.66027	5.78853	1.40722	2.22565
MYCBP2-AS1	MYCBP2 antisense RNA 1	3.42656	10.2724	12.292	2.04526	4.53988
DPY19L3	dpy-19 like C-mannosyltransferase 3	3.42605	0.919626	0.347408	0.177611	0.192212
MPP5	protein associated with LIN7 1, MAGUK family member	3.42446	7.76064	12.0228	1.69314	4.08398
GPATCH11	G-patch domain containing 11	3.42424	18.6574	16.8621	4.3204	6.05257
ZBTB20	zinc finger and BTB domain containing 20	3.42301	0.146923	0.108147	0.0335054	0.041011
RPS6KC1	ribosomal protein S6 kinase C1	3.42107	2.21733	2.69652	0.571094	0.865255
CSPP1	centrosome and spindle pole associated protein 1	3.42101	14.3406	9.65756	3.9958	3.01913
BRCC3	BRCA1/BRCA2-containing complex subunit 3	3.4202	14.7874	8.31619	3.59904	3.15599
TM9SF3	transmembrane 9 superfamily member 3	3.41983	31.6438	29.6194	7.02218	10.892
ATL2	atlastin GTPase 2	3.41933	8.49026	6.70736	1.79444	2.65018
RAB23	RAB23, member RAS oncogene family	3.41927	2.85185	3.05787	0.82229	0.906065
ZNF189	zinc finger protein 189	3.41775	2.53993	2.37174	0.536319	0.90079
TRIM36	tripartite motif containing 36	3.41769	0.681502	0.657094	0.120476	0.271191
GTPBP10	GTP binding protein 10	3.4169	1.26567	1.04287	0.254053	0.421571
PRG4	proteoglycan 4	3.41653	0.595442	0.446604	0.15331	0.151692
MDM1	Mdm1 nuclear protein	3.41634	2.48042	2.31249	0.551033	0.8519
USP8	ubiquitin specific peptidase 8	3.41542	8.05061	6.60401	2.13744	2.15328
ARMC4	outer dynein arm docking complex subunit 2	3.41503	1.31263	0.670981	0.24688	0.333967
MORC3	MORC family CW-type zinc finger 3	3.4142	4.1578	5.49335	1.22975	1.59701
CTD-2021K4.1		3.41347	3.47805	3.11287	0.728183	1.20267
SF3B1	splicing factor 3b subunit 1	3.41278	22.5824	21.2973	6.68242	6.17503
ZNF367	zinc finger protein 367	3.41244	7.65295	6.41668	1.85835	2.26469
GXYLT1	glucoside xylosyltransferase 1	3.41153	6.53046	3.77587	1.72404	1.29699
RP11-855A2.2		3.41109	1.16255	1.50993	0.395953	0.387515
EPB41L5	erythrocyte membrane protein band 4.1 like 5	3.40893	0.650697	1.00012	0.178544	0.305718
MAL2	mal, T cell differentiation protein 2	3.40856	9.29298	7.65951	2.2223	2.75121
PUM2	pumilio RNA binding family member 2	3.40835	10.1401	9.30747	2.24277	3.46309
AGAP9	ArfGAP with GTPase domain, ankyrin repeat and PH domain 9	3.40748	2.62471	1.54634	0.462802	0.761286
ZNF350	zinc finger protein 350	3.40712	1.238	0.52619	0.194705	0.32309
TRIM2	tripartite motif containing 2	3.4066	1.11019	1.25552	0.234421	0.460027
DHX36	DEAH-box helicase 36	3.40631	14.3434	16.6616	4.28482	4.8174
HACE1	HECT domain and ankyrin repeat containing E3 ubiquitin protein ligase 1	3.40523	0.402024	0.807932	0.127555	0.227767
R3HCC1L	R3H domain and coiled-coil containing 1 like	3.40262	9.80328	8.63393	2.12424	3.29429
BRIX1	biogenesis of ribosomes BRX1	3.40069	120.601	68.3688	34.1341	21.4339
PAN3	poly(A) specific ribonuclease subunit PAN3	3.39968	2.54209	2.80721	0.579717	0.993757
ZCCHC6	terminal uridylyl transferase 7	3.399	15.0808	18.9341	4.33187	5.67547
WAC	WW domain containing adaptor with coiled-coil	3.39638	8.33601	7.32182	1.9578	2.65235
SKIV2L2	Mtr4 exosome RNA helicase	3.39595	12.9218	10.513	4.00257	2.89823
CCDC77	coiled-coil domain containing 77	3.39579	17.8005	27.1481	4.96212	8.27447
PRKG2	protein kinase cGMP-dependent 2	3.39559	0.391375	0.403184	0.0719774	0.16202
C3orf62	chromosome 3 open reading frame 62	3.39453	1.59696	1.69735	0.321337	0.649136
TNRC6A	trinucleotide repeat containing adaptor 6A	3.39419	7.28156	5.81915	1.09696	2.76278
IMPACT	impact RWD domain protein	3.39382	2.05536	2.57168	0.546589	0.816785
CERS6-AS1	CERS6 antisense RNA 1	3.39361	3.24374	2.43578	0.650685	1.0229
KLHL11	kelch like family member 11	3.39284	0.867337	0.77447	0.216337	0.267566
RP11-226E21.4		3.39217	3.17955	3.49803	0.6352	1.33333
RP11-401F2.3		3.39057	8.0151	6.61774	1.81713	2.49862
IRAK1BP1	interleukin 1 receptor associated kinase 1 binding protein 1	3.39028	1.67854	1.92165	0.258771	0.803143
OTUD6B-AS1	OTUD6B antisense RNA 1 (head to head)	3.39016	8.67428	11.8924	3.10081	2.96575
ZNF664	zinc finger protein 664	3.38823	30.9296	29.7263	6.85942	11.0425
MRE11A	MRE11 homolog, double strand break repair nuclease	3.38643	11.7981	12.2519	3.36197	3.73992
LMBRD1	LMBR1 domain containing 1	3.3862	5.02841	3.69483	1.19577	1.38034
KIAA2026	KIAA2026	3.38582	1.42944	1.9748	0.3622	0.643239
DDX21	DExD-box helicase 21	3.38359	244.205	199.284	68.065	63.0053
VCPIP1	valosin containing protein interacting protein 1	3.38213	1.27984	1.44411	0.266677	0.538718
RBM34	RNA binding motif protein 34	3.38115	43.9968	40.5148	10.8827	14.1122
MALAT1	metastasis associated lung adenocarcinoma transcript 1	3.38053	61.2291	79.9246	12.6054	29.1495
ARHGAP11B	Rho GTPase activating protein 11B	3.38026	12.2723	12.536	2.56611	4.77305
PBK	PDZ binding kinase	3.37949	11.0086	9.16388	2.89146	3.07761
RRAGB	Ras related GTP binding B	3.3749	1.04291	1.89237	0.378371	0.49137
ZBED6	zinc finger BED-type containing 6	3.37393	2.70516	3.7039	0.571849	1.32773
GNPTAB	N-acetylglucosamine-1-phosphate transferase subunits alpha and beta	3.37385	1.63152	1.91846	0.382782	0.669425
NPHP3-ACAD11	NPHP3-ACAD11 readthrough (NMD candidate)	3.37348	2.05248	3.44648	0.471691	1.15836
NPAT	nuclear protein, coactivator of histone transcription	3.37333	1.26881	1.3401	0.307923	0.465471
TRAPPC11	trafficking protein particle complex subunit 11	3.37333	2.75896	3.2526	0.630434	1.15165
PLA2G4A	phospholipase A2 group IVA	3.37305	2.72961	2.43558	0.999041	0.532266
RP11-632K20.7		3.373	2.51913	2.99443	0.828079	0.806535
MCF2L2	MCF.2 cell line derived transforming sequence-like 2	3.37237	0.75681	0.939524	0.202308	0.300701
FGD6	FYVE, RhoGEF and PH domain containing 6	3.37018	1.83917	2.44547	0.461945	0.809392
AFTPH	aftiphilin	3.37	4.21114	3.67083	0.868392	1.47047
PHTF2	putative homeodomain transcription factor 2	3.36932	2.68936	3.10457	0.724036	0.995575
KLHL9	kelch like family member 9	3.36767	0.678699	1.15027	0.219265	0.32383
GOLGA5	golgin A5	3.36714	14.4665	30.4272	3.67678	9.65608
RP11-73E17.2		3.36625	3.56966	7.01272	0.869713	2.27395
CEP112	centrosomal protein 112	3.36388	2.37818	2.63834	0.609896	0.881396
C2CD5	C2 calcium dependent domain containing 5	3.36328	2.81904	5.36067	0.724596	1.70746
ZRANB2-AS1	ZRANB2 antisense RNA 1	3.36284	8.71658	5.2485	1.21857	2.9342
KIAA1715	lunapark, ER junction formation factor	3.36283	1.1152	0.993748	0.193766	0.433368
KDM7A	lysine demethylase 7A	3.36242	0.712334	0.811628	0.203057	0.250176
SRSF10	serine and arginine rich splicing factor 10	3.36235	21.0354	14.1474	5.52516	4.93858
PPP6R3	protein phosphatase 6 regulatory subunit 3	3.36055	10.7014	13.4085	2.68695	4.48746
TTLL7	tubulin tyrosine ligase like 7	3.35961	0.171536	0.216239	0.0488979	0.0665249
LINC00936	ATP2B1 antisense RNA 1	3.35943	1.09368	1.02375	0.314299	0.315996
SLC35F5	solute carrier family 35 member F5	3.35901	1.01938	0.94418	0.207736	0.376828
MIPOL1	mirror-image polydactyly 1	3.35674	0.523095	0.958299	0.132747	0.308572
DDX58	DExD/H-box helicase 58	3.35671	8.92501	18.1374	3.04537	5.01681
HS2ST1	heparan sulfate 2-O-sulfotransferase 1	3.35581	2.85606	2.24315	0.674117	0.845398
ZC2HC1A	zinc finger C2HC-type containing 1A	3.35452	2.38677	2.23305	0.546057	0.831136
SMAD5	SMAD family member 5	3.35059	2.44997	1.83328	0.352339	0.926021
CDC42BPA	CDC42 binding protein kinase alpha	3.34793	5.2894	5.01488	1.11349	1.96432
FBXW7	F-box and WD repeat domain containing 7	3.34771	4.05921	2.89426	0.651492	1.42559
AC005363.9		3.34759	21.2538	36.7288	7.23883	10.0819
FEM1C	fem-1 homolog C	3.34756	1.56032	1.4233	0.31024	0.581041
ATE1	arginyltransferase 1	3.3465	2.21885	2.24907	0.437764	0.897337
PLEKHA5	pleckstrin homology domain containing A5	3.34572	7.42692	15.4203	2.04087	4.78792
CDC5L	cell division cycle 5 like	3.34543	19.3024	17.667	6.30067	4.75007
SMURF2	SMAD specific E3 ubiquitin protein ligase 2	3.34496	4.93166	5.2246	0.851689	2.1846
XPOT	exportin for tRNA	3.34493	19.818	25.3679	4.65546	8.8533
BARD1	BRCA1 associated RING domain 1	3.34474	1.35737	1.19889	0.291336	0.472927
GORAB	golgin, RAB6 interacting	3.3412	1.84884	2.2875	0.409911	0.828066
UPF3B	UPF3B regulator of nonsense mediated mRNA decay	3.33694	197.563	116.764	54.0582	40.1378
NAMPTP1	nicotinamide phosphoribosyltransferase pseudogene 1	3.33625	2.10674	0.993213	0.498013	0.431161
ZNF639	zinc finger protein 639	3.33566	1.45489	1.34536	0.332857	0.50663
PRKCI	protein kinase C iota	3.33548	10.8866	20.9235	2.37043	7.16643
CCAR1	cell division cycle and apoptosis regulator 1	3.33497	67.8621	70.0442	16.385	24.9667
NDC80	NDC80 kinetochore complex component	3.33367	13.0076	27.9322	4.46998	7.81073
BMI1	BMI1 proto-oncogene, polycomb ring finger	3.33238	5.97185	4.02388	1.49599	1.50359
ADD3-AS1	ADD3 antisense RNA 1	3.33188	0.340624	0.524311	0.114473	0.145121
TGDS	TDP-glucose 4,6-dehydratase	3.33186	3.29309	2.94574	0.739602	1.13287
ARNTL2-AS1	ARNTL2 antisense RNA 1	3.33095	6.66782	8.10168	2.01522	2.4188
PDZD8	PDZ domain containing 8	3.32868	2.9448	4.16956	0.611181	1.52611
PGM2	phosphoglucomutase 2	3.3277	6.92279	5.65674	1.68013	2.10012
RBM7	RNA binding motif protein 7	3.32734	3.13323	4.38862	0.756554	1.50407
DPY19L4	dpy-19 like 4	3.32625	2.48003	2.1679	0.691475	0.705875
YJEFN3	YjeF N-terminal domain containing 3	3.32613	34.041	23.3433	6.28453	10.968
DNAJC3	DnaJ heat shock protein family (Hsp40) member C3	3.32539	6.75238	3.8592	1.34359	1.84749
RP11-296E7.1		3.32521	0.764502	0.725096	0.12453	0.323441
REST	RE1 silencing transcription factor	3.32467	6.69847	6.73824	1.47665	2.56487
VPS36	vacuolar protein sorting 36 homolog	3.32437	5.54545	5.52095	1.48895	1.83992
ZNF37A	zinc finger protein 37A	3.32263	2.18644	1.54942	0.435518	0.688852
SOS1	SOS Ras/Rac guanine nucleotide exchange factor 1	3.3214	3.86993	5.84536	0.894453	2.03061
METTL18	methyltransferase like 18	3.32009	1.9033	2.13272	0.326699	0.888938
EDIL3	EGF like repeats and discoidin domains 3	3.31958	0.900516	2.03862	0.263118	0.622276
OR2A20P	olfactory receptor family 2 subfamily A member 20 pseudogene	3.31827	1.36363	0.69878	0.227541	0.393992
MIOS	meiosis regulator for oocyte development	3.31787	1.88073	2.24353	0.41683	0.826216
SPDYA	speedy/RINGO cell cycle regulator family member A	3.31753	4.00555	4.37149	0.877508	1.64757
STARD4-AS1	STARD4 antisense RNA 1	3.31676	0.669114	0.754574	0.169544	0.259696
TMEM30A	transmembrane protein 30A	3.31588	9.28561	10.5373	2.07012	3.90806
AIMP1	aminoacyl tRNA synthetase complex interacting multifunctional protein 1	3.31525	42.4063	32.0338	10.8435	11.6103
FNBP4	formin binding protein 4	3.31455	60.9247	54.8494	14.6742	20.2548
ZBTB38	zinc finger and BTB domain containing 38	3.31452	1.69602	2.05989	0.387808	0.745364
NAE1	NEDD8 activating enzyme E1 subunit 1	3.31379	15.0865	13.2374	4.66994	3.87736
MKLN1	muskelin 1	3.31329	1.38929	1.20972	0.403179	0.381239
RLIM	ring finger protein, LIM domain interacting	3.31313	13.3357	13.9898	3.33562	4.91201
ZNF562	zinc finger protein 562	3.31296	1.12474	0.701103	0.198174	0.352948
PIK3R1	phosphoinositide-3-kinase regulatory subunit 1	3.31079	1.32574	1.73678	0.273604	0.651409
STIL	STIL centriolar assembly protein	3.31066	4.60215	3.28323	1.06567	1.31615
UBR2	ubiquitin protein ligase E3 component n-recognin 2	3.31037	7.3065	6.36454	1.74954	2.38022
ANKRD13C	ankyrin repeat domain 13C	3.30895	5.55231	3.90423	1.44249	1.41537
RP11-62J1.3		3.3082	5.36155	2.87216	0.786524	1.70236
CSDE1	cold shock domain containing E1	3.30718	142.101	98.2662	40.3033	32.3771
PTER	phosphotriesterase related	3.30633	1.67807	1.89842	0.404756	0.676954
ZNF266	zinc finger protein 266	3.30469	2.8389	2.37551	0.391518	1.18636
IQCB1	IQ motif containing B1	3.30454	29.4455	22.9035	6.00241	9.83915
OTUD3	OTU deubiquitinase 3	3.30209	1.81828	1.42381	0.435332	0.546496
PLS3	plastin 3	3.29856	23.6439	33.9605	7.20482	10.2587
TYW3	tRNA-yW synthesizing protein 3 homolog	3.29786	13.2579	9.84259	3.97274	3.03197
GPLD1	glycosylphosphatidylinositol specific phospholipase D1	3.29707	1.17519	0.689689	0.254524	0.311093
MSANTD4	Myb/SANT DNA binding domain containing 4 with coiled-coils	3.29692	5.80103	6.77851	1.25511	2.56043
TAB3-AS2	TAB3 antisense RNA 2	3.29623	9.51147	9.57358	3.27882	2.51114
RNFT1	ring finger protein, transmembrane 1	3.29608	1.06414	1.06997	0.281675	0.365796
EXPH5	exophilin 5	3.29592	0.652269	0.978695	0.203764	0.291079
SCAPER	S-phase cyclin A associated protein in the ER	3.29521	3.59109	5.22708	1.03398	1.64208
PHF14	PHD finger protein 14	3.29434	19.7118	15.7673	5.45145	5.31829
CENPK	centromere protein K	3.29425	11.5563	10.4924	2.49362	4.19948
IPO7	importin 7	3.29361	87.8711	55.2328	24.2238	19.2251
LRRFIP1P1	LRR binding FLII interacting protein 1 pseudogene 1	3.29174	5.17636	5.29278	0.852551	2.32788
EBLN3	endogenous Bornavirus like nucleoprotein 3, pseudogene	3.29064	2.09221	2.00949	0.420322	0.82615
USP49	ubiquitin specific peptidase 49	3.28853	0.786595	0.390173	0.121385	0.236455
RP11-259K5.2		3.28834	1.05441	1.61321	0.277449	0.533789
NIN	ninein	3.28275	6.90833	11.0324	1.90268	3.56247
RP11-611O2.3		3.28267	10.1519	10.1391	2.76806	3.41318
RP11-540B6.6		3.28262	2.336	2.3071	0.505499	0.908949
ZRANB2	zinc finger RANBP2-type containing 2	3.28157	44.3834	32.3318	12.7146	10.663
OFD1	OFD1 centriole and centriolar satellite protein	3.28035	8.19233	12.4578	1.98643	4.30868
ABCB10	ATP binding cassette subfamily B member 10	3.27909	1.50243	1.1096	0.242261	0.554314
CCNH	cyclin H	3.27905	6.98564	6.41823	1.80957	2.27816
FAM111A	FAM111 trypsin like peptidase A	3.27853	3.64943	4.92373	0.897516	1.71743
OGT	O-linked N-acetylglucosamine (GlcNAc) transferase	3.27758	7.14223	11.0836	1.19718	4.36359
ARHGAP21	Rho GTPase activating protein 21	3.27688	11.0287	11.9734	2.5218	4.49773
ZNF605	zinc finger protein 605	3.27624	1.74244	1.76775	0.411646	0.65976
DNA2	DNA replication helicase/nuclease 2	3.27239	3.05231	2.2027	0.983578	0.622283
ARMCX5	armadillo repeat containing X-linked 5	3.2722	1.90704	1.69111	0.502379	0.597233
PPP2R3A	protein phosphatase 2 regulatory subunit B''alpha	3.27209	0.601637	0.623365	0.122166	0.252213
ATP2B1	ATPase plasma membrane Ca2+ transporting 1	3.272	16.428	11.0015	4.43373	3.94938
FBXO30	F-box protein 30	3.27067	3.96829	2.81378	0.948283	1.12532
TFAM	transcription factor A, mitochondrial	3.26977	11.2795	10.8398	2.98872	3.77607
EPC1	enhancer of polycomb homolog 1	3.26858	1.20182	0.99078	0.241445	0.429367
MED1	mediator complex subunit 1	3.26667	16.5659	12.0596	3.55677	5.20614
DIAPH3-AS1	DIAPH3 antisense RNA 1	3.26658	4.15735	5.62054	1.03051	1.96279
CCNT1	cyclin T1	3.26625	9.10877	6.62038	2.04326	2.77241
STK17B	serine/threonine kinase 17b	3.26605	0.996327	1.25391	0.223852	0.465126
RP5-862P8.2		3.2633	4.25511	3.77486	0.869886	1.5908
MYCBP2	MYC binding protein 2	3.26225	5.31258	5.37536	1.17087	2.10537
RIC1	RIC1 homolog, RAB6A GEF complex partner 1	3.25994	1.72544	1.37741	0.372908	0.578904
ZBTB10	zinc finger and BTB domain containing 10	3.25972	1.67859	2.06424	0.277547	0.870661
PABPC1L	poly(A) binding protein cytoplasmic 1 like	3.25877	2.88994	2.27624	0.421137	1.16418
RAB18	RAB18, member RAS oncogene family	3.25787	5.68778	4.3657	1.76929	1.31662
RAD1	RAD1 checkpoint DNA exonuclease	3.25623	79.7966	45.9658	22.842	15.7801
RP11-613D13.10		3.25392	32.9652	30.0519	10.3208	9.04569
COPS5	COP9 signalosome subunit 5	3.25341	14.3767	13.2301	3.80118	4.68434
PARG	poly(ADP-ribose) glycohydrolase	3.25286	11.0629	9.92705	3.10872	3.34407
CCSER2	coiled-coil serine rich protein 2	3.25284	2.69123	2.94797	0.594494	1.13913
HBS1L	HBS1 like translational GTPase	3.25165	6.79124	5.7514	2.26602	1.5913
AC008277.1		3.24896	9.37658	14.3781	2.94687	4.3646
AFF4	AF4/FMR2 family member 4	3.24873	6.69508	6.64521	1.28428	2.82204
TRIM33	tripartite motif containing 33	3.24824	6.06159	3.24588	1.60002	1.26536
STK26	serine/threonine kinase 26	3.24815	4.79511	5.23554	1.05399	2.03412
NHLRC2	NHL repeat containing 2	3.24485	1.31216	1.6783	0.347795	0.57381
CHIC1	cysteine rich hydrophobic domain 1	3.2446	0.525912	0.692303	0.127362	0.248098
FAM114A2	family with sequence similarity 114 member A2	3.24454	1.87559	1.73388	0.41084	0.701635
CEP57L1	centrosomal protein 57 like 1	3.24335	2.83182	3.42634	1.00761	0.921918
PRELID3B	PRELI domain containing 3B	3.24111	34.2799	29.8301	9.49968	10.2806
ACBD5	acyl-CoA binding domain containing 5	3.23971	9.37589	7.29587	2.25778	2.88828
RFX7	regulatory factor X7	3.23934	1.90023	1.30474	0.372132	0.617256
TCEA1	transcription elongation factor A1	3.23798	33.5671	31.7269	7.53916	12.6259
ANKIB1	ankyrin repeat and IBR domain containing 1	3.23362	4.78759	5.40909	1.0071	2.14623
RBPJ	recombination signal binding protein for immunoglobulin kappa J region	3.23332	3.92996	2.66625	0.875522	1.16455
USP25	ubiquitin specific peptidase 25	3.23212	8.30177	9.24231	2.24529	3.18276
SGK3	serum/glucocorticoid regulated kinase family member 3	3.23004	0.849437	1.17924	0.171643	0.456422
TPP2	tripeptidyl peptidase 2	3.22668	7.57147	5.63152	2.06151	2.03031
IFT88	intraflagellar transport 88	3.22648	1.96062	1.57221	0.578476	0.516474
AC079305.10		3.22576	17.9919	29.425	4.79667	9.90277
USP9X	ubiquitin specific peptidase 9 X-linked	3.22471	11.2946	10.0383	3.16754	3.4479
FKTN	fukutin	3.22448	0.973024	1.49017	0.279662	0.484241
ARMCX5-GPRASP2	ARMCX5-GPRASP2 readthrough	3.22434	2.27528	1.54174	0.584071	0.599744
OSBPL11	oxysterol binding protein like 11	3.22399	6.83499	5.60816	1.6079	2.25164
SOWAHC	sosondowah ankyrin repeat domain family member C	3.22264	6.0609	6.75456	1.8819	2.09479
MFSD8	major facilitator superfamily domain containing 8	3.2206	2.06383	1.60477	0.542494	0.59661
SLMAP	sarcolemma associated protein	3.21864	4.29166	6.12568	0.994319	2.24225
UBE3A	ubiquitin protein ligase E3A	3.21705	5.71642	5.51582	1.1352	2.35627
TTN-AS1	TTN antisense RNA 1	3.21554	0.222032	0.226019	0.060618	0.0787212
TMX1	thioredoxin related transmembrane protein 1	3.21447	10.1069	13.0485	2.77466	4.42884
RP5-1087E8.3		3.21436	5.0644	5.92159	1.17166	2.24613
GPR89A	G protein-coupled receptor 89A	3.21377	2.67912	2.31015	0.795184	0.757285
TOP2A	DNA topoisomerase II alpha	3.21271	121.277	157.712	44.4492	42.3902
TGFBR3	transforming growth factor beta receptor 3	3.21246	2.47451	1.71168	0.431477	0.871633
POLR2B	RNA polymerase II subunit B	3.21188	27.0737	27.159	7.94382	8.94124
CKAP2	cytoskeleton associated protein 2	3.21077	24.4821	39.4425	8.75442	11.155
USP46	ubiquitin specific peptidase 46	3.21063	0.670015	0.42003	0.132147	0.207365
RPS6KA3	ribosomal protein S6 kinase A3	3.21029	8.13124	9.23832	2.11683	3.29376
IFT81	intraflagellar transport 81	3.2099	3.76196	5.48624	0.951474	1.92967
RP11-63M22.2		3.20945	5.7914	5.44329	1.39889	2.10162
DPP8	dipeptidyl peptidase 8	3.20918	2.59345	2.42408	0.692404	0.871087
PFKFB2	6-phosphofructo-2-kinase/fructose-2,6-biphosphatase 2	3.20575	1.01663	1.03537	0.133615	0.506487
CCT8	chaperonin containing TCP1 subunit 8	3.2043	126.221	81.4462	40.6482	24.1609
AC104134.2		3.20346	4.14083	5.76369	0.737737	2.35409
ZNF800	zinc finger protein 800	3.20312	1.31565	1.0354	0.343255	0.390733
NUP58	nucleoporin 58	3.2024	4.0872	4.32292	0.855049	1.77114
GTF3C3	general transcription factor IIIC subunit 3	3.20223	7.69074	8.85461	2.45664	2.71018
CDK17	cyclin dependent kinase 17	3.20219	3.39374	2.21785	0.866174	0.886247
PLOD2	procollagen-lysine,2-oxoglutarate 5-dioxygenase 2	3.20001	2.97774	3.57095	0.770571	1.27589
TAF1A	TATA-box binding protein associated factor, RNA polymerase I subunit A	3.19958	5.57768	4.09688	1.19566	1.82804
GPATCH2L	G-patch domain containing 2 like	3.19918	0.940039	1.20971	0.177528	0.49444
HMGCR	3-hydroxy-3-methylglutaryl-CoA reductase	3.19904	7.95028	4.93903	1.89006	2.13905
RP11-90B9.3		3.19802	5.91444	4.57604	0.963409	2.3169
BIRC6	baculoviral IAP repeat containing 6	3.1976	2.41623	1.73199	0.592154	0.705138
CLDND1	claudin domain containing 1	3.19709	1.75185	2.53874	0.43762	0.904412
ARNTL2	aryl hydrocarbon receptor nuclear translocator like 2	3.1947	5.60522	6.16037	1.28142	2.40143
B3GNT5	UDP-GlcNAc:betaGal beta-1,3-N-acetylglucosaminyltransferase 5	3.19466	3.69763	4.57456	1.11285	1.47653
TTC33	tetratricopeptide repeat domain 33	3.19412	2.64191	2.90068	0.496668	1.23858
RHOQ	ras homolog family member Q	3.19405	2.17442	2.26221	0.629805	0.759225
GMFB	glia maturation factor beta	3.19367	3.2311	3.61148	0.785842	1.3567
B4GALT6	beta-1,4-galactosyltransferase 6	3.19313	1.17469	0.777492	0.347	0.264369
DDX5	DEAD-box helicase 5	3.19018	167.704	151.007	55.2128	44.6911
FMNL2	formin like 2	3.18899	9.17965	6.92775	2.43457	2.61637
RNF19A	ring finger protein 19A, RBR E3 ubiquitin protein ligase	3.18696	3.88222	5.06271	0.983022	1.82371
SC5D	sterol-C5-desaturase	3.18258	1.96113	2.1455	0.694661	0.595684
ANKMY2	ankyrin repeat and MYND domain containing 2	3.18187	4.43572	7.30343	1.35476	2.33463
WHSC1L1	nuclear receptor binding SET domain protein 3	3.18075	10.9174	8.19095	2.41435	3.59314
HSD17B12	hydroxysteroid 17-beta dehydrogenase 12	3.18056	3.50224	3.19261	1.07586	1.02906
PPP1CB	protein phosphatase 1 catalytic subunit beta	3.17983	14.0224	14.4562	3.50975	5.44626
CYB5R4	cytochrome b5 reductase 4	3.17976	1.6625	1.16055	0.278996	0.608824
TBC1D19	TBC1 domain family member 19	3.17893	0.620691	0.505824	0.150125	0.204243
IL7	interleukin 7	3.17865	2.22788	2.46442	0.564513	0.911678
MTMR6	myotubularin related protein 6	3.17729	1.26295	1.50755	0.331343	0.540629
RP11-317N8.5		3.17645	3.64963	7.03365	0.783482	2.5798
PAK1IP1	PAK1 interacting protein 1	3.17575	60.9115	30.7443	16.6934	12.1677
ITGB1	integrin subunit beta 1	3.17562	49.0143	53.7078	12.7605	19.5866
LACC1	laccase domain containing 1	3.17422	1.71765	1.31229	0.534145	0.420403
ZSWIM6	zinc finger SWIM-type containing 6	3.1724	3.12321	2.19059	0.562295	1.11272
ZNF33A	zinc finger protein 33A	3.16903	3.41707	3.14229	0.802748	1.26708
ETV3	ETS variant transcription factor 3	3.16855	8.57566	9.48121	2.7232	2.97558
CLCN3	chloride voltage-gated channel 3	3.16799	5.37185	4.67492	1.51883	1.65251
KCTD3	potassium channel tetramerization domain containing 3	3.16537	15.9344	17.5817	4.1463	6.44208
DENND5B	DENN domain containing 5B	3.16418	2.30146	1.44702	0.530703	0.65396
GOPC	golgi associated PDZ and coiled-coil motif containing	3.16372	8.68078	10.902	2.1324	4.0574
ELOVL6	ELOVL fatty acid elongase 6	3.16326	6.42177	4.71623	1.91764	1.60342
GSKIP	GSK3B interacting protein	3.1624	1.03241	1.08753	0.209638	0.460722
TARBP1	TAR (HIV-1) RNA binding protein 1	3.16214	3.28244	2.56579	0.741894	1.10756
KCTD9	potassium channel tetramerization domain containing 9	3.1609	7.62607	6.99724	2.38602	2.24029
SCOC	short coiled-coil protein	3.16004	1.43669	1.61705	0.444645	0.521718
RSRC1	arginine and serine rich coiled-coil 1	3.15949	33.9483	36.2688	9.84458	12.3796
MGA	MAX dimerization protein MGA	3.15896	4.70397	3.39354	1.18705	1.37629
SLC6A15	solute carrier family 6 member 15	3.15708	0.996683	0.633621	0.276775	0.239621
CENPU	centromere protein U	3.15608	13.5938	11.9389	4.45176	3.63825
SMARCA5	SWI/SNF related, matrix associated, actin dependent regulator of chromatin, subfamily a, member 5	3.15571	37.5559	40.3597	11.6949	12.9955
EML4	EMAP like 4	3.15559	5.62656	4.2122	1.40121	1.71667
BRMS1L	BRMS1 like transcriptional repressor	3.15496	7.24291	12.5013	1.64417	4.61396
SLC36A4	solute carrier family 36 member 4	3.15471	1.4205	1.09852	0.3574	0.441094
TTC3P1	tetratricopeptide repeat domain 3 pseudogene 1	3.15428	0.775371	0.473098	0.17561	0.220191
PALB2	partner and localizer of BRCA2	3.15291	3.15668	3.32183	0.698152	1.35662
AC007163.6		3.15279	40.1015	29.864	10.9589	11.2327
SPRED1	sprouty related EVH1 domain containing 1	3.15252	0.907068	0.732731	0.280858	0.239297
PJA2	praja ring finger ubiquitin ligase 2	3.15246	8.2269	12.6053	2.70336	3.90486
YES1	YES proto-oncogene 1, Src family tyrosine kinase	3.15127	5.57876	8.63178	1.41518	3.09429
METTL4	methyltransferase 4, N6-adenosine	3.15053	0.953496	1.62161	0.32166	0.495697
TRAPPC6B	trafficking protein particle complex subunit 6B	3.14993	3.32708	6.81958	1.15353	2.0677
STK3	serine/threonine kinase 3	3.1499	3.31193	4.27876	0.896931	1.51289
CWC27	CWC27 spliceosome associated cyclophilin	3.14899	49.5819	50.036	14.6802	16.9546
UTRN	utrophin	3.14832	5.11931	6.70896	1.18762	2.56939
IER5	immediate early response 5	3.14588	99.3596	47.1267	14.9123	31.6522
CPNE8	copine 8	3.14528	1.59041	1.89219	0.405359	0.701889
PRKACB	protein kinase cAMP-activated catalytic subunit beta	3.14332	1.11328	0.82672	0.257164	0.360018
NUP54	nucleoporin 54	3.14108	9.21458	6.36088	2.50205	2.45657
KIAA1586	KIAA1586	3.14102	2.66959	3.07285	0.556678	1.27153
TRMT10C	tRNA methyltransferase 10C, mitochondrial RNase P subunit	3.14016	15.8224	14.7635	5.89022	3.84998
HMGB1P21	high mobility group box 1 pseudogene 21	3.14006	7.55953	10.1836	2.85209	2.79846
GCFC2	GC-rich sequence DNA-binding factor 2	3.13952	7.91266	5.91482	2.12924	2.2751
GNB4	G protein subunit beta 4	3.13895	2.60745	1.97912	0.554841	0.906341
WBP4	WW domain binding protein 4	3.13756	19.4778	21.1496	7.00534	5.94342
EDRF1	erythroid differentiation regulatory factor 1	3.13657	3.15813	2.95213	0.675489	1.27259
FRYL	FRY like transcription coactivator	3.13648	2.01397	2.39977	0.539615	0.867617
CAPZA2	capping actin protein of muscle Z-line subunit alpha 2	3.13472	4.8375	4.2974	1.21507	1.69903
USP38	ubiquitin specific peptidase 38	3.13455	0.613795	0.397333	0.0851195	0.237456
C21orf91	chromosome 21 open reading frame 91	3.1334	1.02556	1.13177	0.177179	0.511316
UBE2V2	ubiquitin conjugating enzyme E2 V2	3.13335	10.1978	7.58426	3.30554	2.36956
NAB1	NGFI-A binding protein 1	3.13321	6.97175	10.2076	1.62756	3.85541
CPD	carboxypeptidase D	3.13078	4.31129	4.84902	1.10189	1.824
EHBP1	EH domain binding protein 1	3.13034	7.85856	12.3006	2.08782	4.35211
GNAQ	G protein subunit alpha q	3.13002	4.62815	7.38598	0.899899	2.93845
ZNF320	zinc finger protein 320	3.12831	1.07739	0.636083	0.246577	0.301155
EIF4E	eukaryotic translation initiation factor 4E	3.12669	18.6371	15.0164	5.65954	5.10379
NDC1	NDC1 transmembrane nucleoporin	3.12658	4.5156	2.38372	1.17606	1.03061
DDHD1	DDHD domain containing 1	3.12613	0.876479	0.674583	0.188797	0.307364
LRP6	LDL receptor related protein 6	3.12597	2.6993	4.12741	0.530785	1.65309
ZNF281	zinc finger protein 281	3.12404	4.56547	4.82377	0.992997	2.01248
ADD3	adducin 3	3.12369	6.66039	11.5724	1.98164	3.8553
RP11-646I6.6		3.12329	11.4762	7.80293	2.30148	3.87121
ZNF525	zinc finger protein 525	3.12169	0.784397	0.700646	0.214655	0.261062
ARL5A	ADP ribosylation factor like GTPase 5A	3.12082	3.40451	3.35823	0.86631	1.30066
RPE	ribulose-5-phosphate-3-epimerase	3.12078	6.57448	6.134	1.61012	2.4621
GLCE	glucuronic acid epimerase	3.12051	2.26015	2.12868	0.483206	0.923237
ZNF600	zinc finger protein 600	3.11778	0.830021	0.842877	0.283926	0.252641
DYNLT3	dynein light chain Tctex-type 3	3.11778	2.9193	3.23711	0.993984	0.980632
PGBD2	piggyBac transposable element derived 2	3.11728	1.83985	1.1894	0.474038	0.497724
CREBZF	CREB/ATF bZIP transcription factor	3.11723	8.32947	8.4186	1.3841	3.98863
PLCE1	phospholipase C epsilon 1	3.11704	1.03903	1.41056	0.270553	0.515316
SPATA13	spermatogenesis associated 13	3.11494	1.8614	2.01299	0.279953	0.963856
FNIP2	folliculin interacting protein 2	3.11456	0.297154	0.214768	0.0880948	0.0762692
EIF2AK3	eukaryotic translation initiation factor 2 alpha kinase 3	3.11372	3.05475	4.62	0.704759	1.76006
GK5	glycerol kinase 5	3.11333	1.57782	1.50682	0.387681	0.603103
FERMT2	FERM domain containing kindlin 2	3.11184	5.05103	3.98339	1.56208	1.34116
RP11-717K11.2		3.11165	7.16627	5.82702	2.36117	1.81453
PRKAA1	protein kinase AMP-activated catalytic subunit alpha 1	3.1109	6.11647	4.32976	1.63835	1.7196
NARS	asparaginyl-tRNA synthetase 1	3.10995	73.2062	74.7844	24.8823	22.7039
RP11-144G7.2		3.10972	10.8543	12.9509	2.82671	4.82838
NLN	neurolysin	3.10964	4.93802	3.14591	1.18732	1.41232
EPS15	epidermal growth factor receptor pathway substrate 15	3.10891	8.70743	6.74868	2.46481	2.50674
HIF1A	hypoxia inducible factor 1 subunit alpha	3.10886	19.0345	33.4371	5.62613	11.252
KCNMB3	potassium calcium-activated channel subfamily M regulatory beta subunit 3	3.10812	0.996285	1.02469	0.18865	0.461574
SRPK1	SRSF protein kinase 1	3.10789	41.9513	24.0583	11.6876	9.55177
GSTCD	glutathione S-transferase C-terminal domain containing	3.10629	2.79597	2.11693	0.69026	0.891338
MBOAT2	membrane bound O-acyltransferase domain containing 2	3.10612	1.09387	1.58562	0.217644	0.645003
ZUFSP	zinc finger containing ubiquitin peptidase 1	3.10493	9.95836	10.4025	2.80059	3.75701
RABL3	RAB, member of RAS oncogene family like 3	3.10425	2.41314	2.52633	0.59748	0.993714
STT3B	STT3 oligosaccharyltransferase complex catalytic subunit B	3.10395	17.9773	15.7093	4.93725	5.91558
FMR1	FMRP translational regulator 1	3.10361	13.0028	16.828	3.50423	6.1074
USP6NL	USP6 N-terminal like	3.10291	0.559394	0.623	0.129642	0.251417
GTF2H1	general transcription factor IIH subunit 1	3.1022	12.971	7.1538	3.35388	3.13338
DCBLD2	discoidin, CUB and LCCL domain containing 2	3.10163	2.79006	1.78626	0.627119	0.848338
ZNF41	zinc finger protein 41	3.10119	1.64039	1.60552	0.400257	0.646407
RNF138	ring finger protein 138	3.10101	2.2551	1.41603	0.621005	0.562845
APPL1	adaptor protein, phosphotyrosine interacting with PH domain and leucine zipper 1	3.10083	6.98885	8.14257	1.87443	3.00537
SRBD1	S1 RNA binding domain 1	3.10074	4.97384	3.86263	1.69338	1.15642
RP11-84G21.1		3.09978	2.9259	3.07997	0.774276	1.16324
CEP126	centrosomal protein 126	3.09977	1.32081	1.36515	0.337172	0.529331
ZNF559-ZNF177	ZNF559-ZNF177 readthrough	3.09778	0.815676	1.21232	0.266963	0.387696
ZNF549	zinc finger protein 549	3.09678	0.570788	0.30127	0.126992	0.15461
DBF4	DBF4 zinc finger	3.09667	9.69618	13.4963	2.31403	5.17546
ZMYM1	zinc finger MYM-type containing 1	3.09603	1.32443	1.4897	0.228813	0.680136
OSGIN2	oxidative stress induced growth inhibitor family member 2	3.09505	9.90023	5.16026	3.06798	1.798
ZNF766	zinc finger protein 766	3.09276	2.22343	2.3829	0.57231	0.917081
CIR1	corepressor interacting with RBPJ, CIR1	3.09123	30.6298	40.0241	9.89758	12.9587
DDI2	DNA damage inducible 1 homolog 2	3.09087	2.70099	1.82488	0.634158	0.830113
ZNF227	zinc finger protein 227	3.0897	2.11518	1.6384	0.523042	0.691825
AASDH	aminoadipate-semialdehyde dehydrogenase	3.08929	1.02699	1.03804	0.284841	0.383608
SPAST	spastin	3.08918	2.47802	1.99403	0.579232	0.868413
KIF23	kinesin family member 23	3.08746	23.6045	27.6258	6.59442	9.9986
CEP44	centrosomal protein 44	3.08741	0.461871	0.665958	0.123916	0.241384
LRP12	LDL receptor related protein 12	3.08686	1.38401	1.07152	0.338972	0.456508
LRRFIP1	LRR binding FLII interacting protein 1	3.08632	44.3676	41.9755	11.0647	16.9113
PRMT3	protein arginine methyltransferase 3	3.08361	11.4423	6.68711	3.26678	2.61249
MDM4	MDM4 regulator of p53	3.08329	1.3994	1.3881	0.240852	0.663212
DDX1	DEAD-box helicase 1	3.08279	112.362	66.1557	37.6883	20.2196
ARHGAP11A	Rho GTPase activating protein 11A	3.08263	36.4044	50.3208	9.69857	18.435
KIDINS220	kinase D interacting substrate 220	3.08174	3.81172	4.05811	0.850645	1.70306
BZW1	basic leucine zipper and W2 domains 1	3.08126	22.6922	15.1833	6.53124	5.76097
ZNF252P	zinc finger protein 252, pseudogene	3.08065	1.19323	1.29354	0.301899	0.505321
HEATR5B	HEAT repeat containing 5B	3.08005	1.10194	0.886387	0.323093	0.322457
UTP20	UTP20 small subunit processome component	3.07923	15.4225	9.93405	3.84253	4.39216
NCOA2	nuclear receptor coactivator 2	3.07772	1.62988	1.49157	0.330553	0.683654
MLLT3	MLLT3 super elongation complex subunit	3.07708	0.774693	0.948202	0.285384	0.274528
CD164	CD164 molecule	3.07406	4.75783	5.11713	1.50696	1.70539
CHD7	chromodomain helicase DNA binding protein 7	3.07357	10.0448	5.93092	2.0101	3.18768
LPGAT1	lysophosphatidylglycerol acyltransferase 1	3.07276	4.20246	3.20789	1.04206	1.36957
EMC2	ER membrane protein complex subunit 2	3.07221	14.3067	16.6533	3.90539	6.17206
MAP3K1	mitogen-activated protein kinase kinase kinase 1	3.0704	1.02961	1.31201	0.171805	0.590839
LPP	LIM domain containing preferred translocation partner in lipoma	3.07023	0.861278	0.773776	0.20045	0.332102
IPO7P1	importin 7 pseudogene 1	3.06838	9.39391	7.08387	2.66334	2.70684
WDR11	WD repeat domain 11	3.06603	1.77909	2.28155	0.333	0.991394
UBXN4	UBX domain protein 4	3.06377	52.5421	46.3546	15.4224	16.857
RARS	arginyl-tRNA synthetase 1	3.06141	16.7657	12.2494	5.69416	3.78354
GNPDA2	glucosamine-6-phosphate deaminase 2	3.06039	1.6441	0.800933	0.437764	0.361164
FAM126B	family with sequence similarity 126 member B	3.05969	0.219332	0.250007	0.0488682	0.104526
KDM3A	lysine demethylase 3A	3.05877	2.44442	2.764	0.565125	1.13766
ODF2L	outer dense fiber of sperm tails 2 like	3.05787	4.32059	3.10556	1.11505	1.31348
METTL15	methyltransferase like 15	3.05766	2.76112	1.96454	0.856914	0.6886
INTS6	integrator complex subunit 6	3.05748	3.12959	2.25986	0.776632	0.986073
ZNF283	zinc finger protein 283	3.05475	0.558423	0.473056	0.117159	0.220504
RP11-603B24.2		3.05159	4.49674	4.38983	0.984035	1.92808
PPP4R3B	protein phosphatase 4 regulatory subunit 3B	3.05104	16.617	13.4696	4.64273	5.21837
TBC1D31	TBC1 domain family member 31	3.05104	4.71801	4.34956	1.50955	1.46241
DDX46	DEAD-box helicase 46	3.05062	82.4808	68.2077	28.4223	20.9737
RP5-1052I5.2		3.04702	4.97336	4.27401	1.37197	1.66292
PPIL3	peptidylprolyl isomerase like 3	3.04637	2.94798	2.03042	0.682387	0.951821
PLCL2	phospholipase C like 2	3.04579	0.702878	0.632895	0.128804	0.30976
SRP72	signal recognition particle 72	3.0452	76.6356	60.9205	23.6214	21.5501
MBIP	MAP3K12 binding inhibitory protein 1	3.04514	4.79579	7.81036	1.52901	2.61075
FBXL2	F-box and leucine rich repeat protein 2	3.04512	0.619432	0.371838	0.1009	0.224628
TYW5	tRNA-yW synthesizing protein 5	3.04475	1.11075	1.1481	0.27716	0.464722
TSNAX-DISC1	TSNAX-DISC1 readthrough (NMD candidate)	3.04393	2.56034	2.22039	0.683261	0.887313
ALG10B	ALG10 alpha-1,2-glucosyltransferase B	3.04067	0.516197	0.393514	0.154383	0.144798
TMEM68	transmembrane protein 68	3.04047	0.549922	0.639422	0.171792	0.219379
CLINT1	clathrin interactor 1	3.03903	45.7746	32.2252	11.0274	14.6386
ZNF322P1	zinc finger protein 322 pseudogene 1	3.03867	2.0034	1.86325	0.639617	0.632864
HMGB1P3	high mobility group box 1 pseudogene 3	3.03846	4.71839	5.02278	1.13579	2.07016
DEPDC1B	DEP domain containing 1B	3.03771	3.07165	4.75638	0.851414	1.72554
PDE7A	phosphodiesterase 7A	3.03742	2.57053	2.8621	0.401712	1.38686
SGTB	small glutamine rich tetratricopeptide repeat co-chaperone beta	3.03581	1.48888	1.51568	0.307504	0.682203
VTA1	vesicle trafficking 1	3.0334	17.8817	12.494	5.23299	4.78076
ARGLU1	arginine and glutamate rich 1	3.03336	163.13	128.708	37.9264	58.2833
EIF4EP2	eukaryotic translation initiation factor 4E pseudogene 2	3.03296	10.6168	8.09239	3.82876	2.33986
GPX8	glutathione peroxidase 8 (putative)	3.02966	2.63835	4.38544	0.999608	1.31874
CNST	consortin, connexin sorting protein	3.02809	4.54264	2.81856	0.945152	1.48582
DSCC1	DNA replication and sister chromatid cohesion 1	3.02684	10.4589	6.53752	2.87176	2.74346
TFB2M	transcription factor B2, mitochondrial	3.02675	11.0795	7.68103	3.50701	2.69121
MAP3K8	mitogen-activated protein kinase kinase kinase 8	3.02398	1.14794	1.3039	0.368134	0.442662
MTERF1	mitochondrial transcription termination factor 1	3.02398	1.36708	1.34871	0.37652	0.521563
RP11-493E12.3		3.02321	23.8183	24.1185	5.29856	10.5577
ADGRV1	adhesion G protein-coupled receptor V1	3.02256	0.13743	0.123582	0.0470109	0.0393436
FBXL3	F-box and leucine rich repeat protein 3	3.02159	8.23557	8.69558	1.90306	3.70034
AMD1	adenosylmethionine decarboxylase 1	3.02144	6.80639	6.36513	2.46294	1.89641
DRAM2	DNA damage regulated autophagy modulator 2	3.021	2.52142	1.85089	0.71582	0.731484
LONRF1	LON peptidase N-terminal domain and ring finger 1	3.02044	2.34045	3.47553	0.725461	1.20008
IRAK4	interleukin 1 receptor associated kinase 4	3.0172	1.1417	1.4079	0.261671	0.583353
ACER3	alkaline ceramidase 3	3.01573	1.03288	0.684785	0.191926	0.377642
NUP153	nucleoporin 153	3.01425	18.5842	11.5044	4.96478	5.01735
GBP3	guanylate binding protein 3	3.01378	6.68141	11.5776	2.02243	4.03607
HSF2	heat shock transcription factor 2	3.0129	7.03982	7.16183	2.15327	2.56035
RB1	RB transcriptional corepressor 1	3.01249	3.79014	4.10475	0.967001	1.65372
RYK	receptor like tyrosine kinase	3.01225	3.23068	2.59365	0.76878	1.16477
LCOR	ligand dependent nuclear receptor corepressor	3.01126	1.82915	1.70398	0.414305	0.759002
RC3H2	ring finger and CCCH-type domains 2	3.01125	5.13583	6.89976	1.26307	2.7338
SMG1P5	SMG1 pseudogene 5	3.0094	1.15266	0.906387	0.338184	0.346021
SPG20	spartin	3.00937	27.6884	33.4977	8.52703	11.8048
ASAH2B	N-acylsphingosine amidohydrolase 2B	3.0087	0.959324	1.01407	0.256373	0.399524
SYNJ1	synaptojanin 1	3.00862	1.1045	0.585188	0.328538	0.233079
NFE2L2	nuclear factor, erythroid 2 like 2	3.00759	7.119	12.8009	2.30956	4.31366
CASP3	caspase 3	3.00603	7.25211	5.43	1.85452	2.36437
DHX15	DEAH-box helicase 15	3.00584	35.1871	20.4536	11.6715	6.83935
UBR5	ubiquitin protein ligase E3 component n-recognin 5	3.00583	18.94	16.7428	5.23439	6.6368
AGPS	alkylglycerone phosphate synthase	3.00508	5.388	5.88745	1.60853	2.1436
AC010226.4		3.00489	3.34084	3.56527	0.937219	1.36107
ASAP2	ArfGAP with SH3 domain, ankyrin repeat and PH domain 2	3.00065	3.8096	4.69943	1.00594	1.82979
KLHL28	kelch like family member 28	3.00034	0.299914	0.376393	0.0911928	0.134217
CNTLN	centlein	2.99867	2.3935	2.40645	0.569129	1.03156
HECA	hdc homolog, cell cycle regulator	2.99856	1.03546	1.25212	0.183659	0.579233
NRAS	NRAS proto-oncogene, GTPase	2.99854	8.34771	6.2163	2.39201	2.46503
ASUN	integrator complex subunit 13	2.99753	85.0187	86.3551	28.9415	28.2302
SNRK	SNF related kinase	2.99734	2.52122	2.70979	0.685729	1.05949
ACBD3	acyl-CoA binding domain containing 3	2.99703	62.1886	66.7365	19.1117	23.9059
IDI1	isopentenyl-diphosphate delta isomerase 1	2.99662	4.89505	3.34248	1.35434	1.39461
LRBA	LPS responsive beige-like anchor protein	2.99638	1.92527	2.17612	0.572248	0.796533
RP11-295I5.4		2.99612	13.4227	7.23107	2.42003	4.47347
DTWD1	DTW domain containing 1	2.99467	0.654348	0.367813	0.176131	0.165195
FGFR1OP2	FGFR1 oncogene partner 2	2.99334	7.2962	10.0317	1.83779	3.95103
EXOC1	exocyst complex component 1	2.99303	4.89223	6.96408	1.34981	2.6115
FRK	fyn related Src family tyrosine kinase	2.99231	0.192841	0.342591	0.0584502	0.120486
ZMYM4	zinc finger MYM-type containing 4	2.99076	6.50372	6.05846	1.72393	2.4764
NFXL1	nuclear transcription factor, X-box binding like 1	2.99051	7.54792	4.56379	2.25836	1.79168
GTF2A1	general transcription factor IIA subunit 1	2.98896	6.23257	8.21502	1.52824	3.3054
EXOC6	exocyst complex component 6	2.98896	3.94754	3.86534	1.14163	1.47228
HSDL1	hydroxysteroid dehydrogenase like 1	2.9882	3.30328	3.28795	0.939587	1.26617
BCCIP	BRCA2 and CDKN1A interacting protein	2.98805	235.124	187.13	77.0857	64.2289
UPF3AP2	UPF3A pseudogene 2	2.98787	10.6406	6.60078	2.6517	3.11875
SLC26A2	solute carrier family 26 member 2	2.98782	0.367753	0.454131	0.0898555	0.185223
PTBP3	polypyrimidine tract binding protein 3	2.98349	2.38712	3.36664	0.616781	1.31175
LCLAT1	lysocardiolipin acyltransferase 1	2.98251	1.00102	0.70045	0.205746	0.364737
CAB39	calcium binding protein 39	2.98232	6.25409	8.79032	1.60073	3.44381
MBNL1-AS1	MBNL1 antisense RNA 1	2.98107	0.931815	0.811952	0.24605	0.338897
MINA	ribosomal oxygenase 2	2.98	3.32805	3.6411	0.679739	1.6589
VPS35	VPS35 retromer complex component	2.97872	13.9923	13.5131	4.63842	4.59554
DOCK4	dedicator of cytokinesis 4	2.97763	1.0302	0.437675	0.240126	0.252842
ATF1	activating transcription factor 1	2.9768	22.4327	17.8506	5.55654	7.97585
C2orf74	chromosome 2 open reading frame 74	2.97492	21.1888	22.2858	4.61815	9.99555
OSBPL9	oxysterol binding protein like 9	2.97431	17.5395	14.1788	5.39807	5.266
FAM161A	FAM161 centrosomal protein A	2.97404	2.45347	3.12128	0.624011	1.25045
MDM2	MDM2 proto-oncogene	2.97379	3.97934	3.64493	1.09341	1.47041
RAP2C	RAP2C, member of RAS oncogene family	2.97362	2.03117	1.89813	0.500759	0.820626
CDC37L1	cell division cycle 37 like 1	2.97027	5.08669	4.48106	1.2029	2.01827
TLK1	tousled like kinase 1	2.96837	4.86567	4.44408	1.26857	1.86775
COL4A3BP	ceramide transporter 1	2.96813	3.74303	4.71848	1.08392	1.76686
ADGRA3	adhesion G protein-coupled receptor A3	2.96793	5.69784	3.24514	1.39333	1.61988
PTPRG-AS1	PTPRG antisense RNA 1	2.96686	0.596189	0.875309	0.155616	0.340362
CYP1B1	cytochrome P450 family 1 subfamily B member 1	2.96041	8.31265	9.91486	2.46756	3.68953
BMPR1A	bone morphogenetic protein receptor type 1A	2.95915	1.08568	1.15126	0.34351	0.41243
RP11-181C21.4		2.95908	5.32986	5.09808	1.23945	2.2846
RP11-1023L17.1		2.95703	1.08616	1.00368	0.24097	0.465763
XIAP	X-linked inhibitor of apoptosis	2.95457	2.40108	2.24643	0.481461	1.09153
GALNT7	polypeptide N-acetylgalactosaminyltransferase 7	2.95453	3.23653	5.54278	0.756319	2.21515
POC5	POC5 centriolar protein	2.95321	3.606	3.84912	0.897096	1.62731
DNAJC25-GNG10	DNAJC25-GNG10 readthrough	2.95223	9.27805	13.6828	2.00902	5.76844
RP5-872K7.7		2.95219	3.78227	4.49899	1.4265	1.37862
GKAP1	G kinase anchoring protein 1	2.95159	4.17415	5.87605	0.991112	2.41391
FAM204A	family with sequence similarity 204 member A	2.95154	2.76542	2.9855	0.804245	1.1442
SESN1	sestrin 1	2.95128	0.996401	1.23487	0.345154	0.41088
ZNF532	zinc finger protein 532	2.95109	1.49165	0.799389	0.258822	0.517515
GCLC	glutamate-cysteine ligase catalytic subunit	2.95058	4.84249	2.95362	1.47068	1.17155
ING3	inhibitor of growth family member 3	2.94901	5.00463	5.73628	1.71618	1.92604
TCEA1P2	transcription elongation factor A1 pseudogene 2	2.94852	17.288	14.6487	4.14571	6.68576
CRBN	cereblon	2.94688	9.19293	8.40401	2.50872	3.46266
TCF12	transcription factor 12	2.94682	2.61886	3.64327	0.569156	1.55589
USO1	USO1 vesicle transport factor	2.94672	19.7091	16.6996	6.01153	6.34414
SEMA3C	semaphorin 3C	2.94563	1.60752	2.98772	0.481739	1.07828
ZNF165	zinc finger protein 165	2.94476	5.56383	5.38433	1.4331	2.28475
MTRF1	mitochondrial translation release factor 1	2.94437	2.96799	2.89707	0.556046	1.43591
DIAPH3	diaphanous related formin 3	2.94335	7.34962	10.1623	2.31321	3.63646
RP11-92F20.1		2.94269	4.03684	3.87342	1.55848	1.12963
ARHGEF12	Rho guanine nucleotide exchange factor 12	2.94203	4.37363	6.21908	0.80878	2.7917
GPSM2	G protein signaling modulator 2	2.94076	4.82089	6.21966	1.40038	2.35394
KIZ	kizuna centrosomal protein	2.93991	5.02997	5.36349	1.98015	1.55515
MLLT4	afadin, adherens junction formation factor	2.93888	16.6723	13.5624	3.86756	6.42026
RP11-473I1.9		2.93855	1.69728	1.95397	0.450685	0.791849
MIS12	MIS12 kinetochore complex component	2.93795	15.0477	14.6664	4.47902	5.63489
TRIM37	tripartite motif containing 37	2.93746	10.975	9.91163	2.88839	4.22205
EIF2S2P4	eukaryotic translation initiation factor 2 subunit 2 beta pseudogene 4	2.9366	20.414	26.2304	5.61336	10.2705
CTC-428H11.2		2.93563	3.21202	2.3473	0.756377	1.13736
KIZ-AS1	KIZ antisense RNA 1	2.93476	0.770192	0.906181	0.290482	0.280731
ARHGEF28	Rho guanine nucleotide exchange factor 28	2.93386	0.771335	0.882848	0.231076	0.332748
PHACTR2	phosphatase and actin regulator 2	2.93378	3.15639	2.41083	0.869411	1.02822
ITCH	itchy E3 ubiquitin protein ligase	2.93202	6.32907	7.81148	1.92849	2.89432
RAD21	RAD21 cohesin complex component	2.93178	67.3746	102.036	20.0651	37.7191
YIPF6	Yip1 domain family member 6	2.92998	2.05446	1.48737	0.632451	0.576371
SPDYE2B	speedy/RINGO cell cycle regulator family member E2B	2.92832	1.52745	1.27058	0.355441	0.600068
HOOK3	hook microtubule tethering protein 3	2.92686	1.68992	1.34724	0.441884	0.5958
C5orf24	chromosome 5 open reading frame 24	2.92602	3.03765	3.55036	0.763284	1.48824
SPINK5	serine peptidase inhibitor Kazal type 5	2.92484	7.11354	13.8274	2.3787	4.78099
LINC01296	double homeobox A pseudogene 9	2.92439	1.45863	1.26782	0.296184	0.636131
RHOBTB3	Rho related BTB domain containing 3	2.92425	7.5536	8.52965	1.60918	3.89077
ASB14	ankyrin repeat and SOCS box containing 14	2.92319	7.83387	9.2876	2.33566	3.52146
BZW1P2	basic leucine zipper and W2 domains 1 pseudogene 2	2.91867	11.7293	8.24733	3.83394	3.01051
ANXA3	annexin A3	2.91755	12.0341	12.7465	3.37832	5.11532
HSP90B1	heat shock protein 90 beta family member 1	2.91673	844.754	1100.53	244.679	422.261
WDFY1	WD repeat and FYVE domain containing 1	2.91634	2.81028	3.64106	0.720985	1.49115
KIAA1468	RAB11 binding and LisH domain, coiled-coil and HEAT repeat containing	2.91341	1.07014	1.21657	0.32391	0.460979
ADAM10	ADAM metallopeptidase domain 10	2.91275	3.41763	5.32976	0.911025	2.09211
ZCCHC11	terminal uridylyl transferase 4	2.91269	2.67943	2.52658	0.779709	1.00764
ORC4	origin recognition complex subunit 4	2.91136	2.31117	2.26502	0.813714	0.758124
RYR2	ryanodine receptor 2	2.91119	0.675797	1.11604	0.229928	0.385572
RPRD1A	regulation of nuclear pre-mRNA domain containing 1A	2.91118	5.63494	5.01533	1.59648	2.06192
ATP6V1D	ATPase H+ transporting V1 subunit D	2.91069	7.75651	13.4714	2.26087	5.03219
IFRD1	interferon related developmental regulator 1	2.909	5.45936	4.50109	1.34235	2.08166
SMIM15	small integral membrane protein 15	2.90804	10.1836	7.87257	2.93162	3.27744
RNF13	ring finger protein 13	2.90743	1.87461	2.27727	0.445733	0.982289
IFIT5	interferon induced protein with tetratricopeptide repeats 5	2.90503	1.89827	3.29879	0.550291	1.2387
PIK3C3	phosphatidylinositol 3-kinase catalytic subunit type 3	2.90487	0.878523	0.999316	0.310461	0.335982
TMEM263	transmembrane protein 263	2.90302	4.72771	5.3621	1.23569	2.23993
SNRPB2	small nuclear ribonucleoprotein polypeptide B2	2.90159	14.5308	11.1707	5.67821	3.17949
GBAS	nipsnap homolog 2	2.90115	8.27514	12.3048	2.58046	4.51326
HS6ST2	heparan sulfate 6-O-sulfotransferase 2	2.90103	5.14314	4.71725	1.36935	2.02958
TMEM181	transmembrane protein 181	2.89812	3.96045	3.28306	1.03844	1.46094
ABHD10	abhydrolase domain containing 10, depalmitoylase	2.89725	9.32175	10.4035	2.29157	4.51667
ERMARD	ER membrane associated RNA degradation	2.89605	1.48901	2.73258	0.467767	0.989939
MTRR	5-methyltetrahydrofolate-homocysteine methyltransferase reductase	2.89509	9.86535	6.04378	2.41411	3.0811
TUBD1	tubulin delta 1	2.89481	0.989208	1.08399	0.342803	0.373376
MPP6	M-phase phosphoprotein 6	2.89467	2.37152	2.1176	0.703536	0.847289
UBLCP1	ubiquitin like domain containing CTD phosphatase 1	2.89388	10.9097	11.1159	3.71539	3.89572
CMTM6	CKLF like MARVEL transmembrane domain containing 6	2.89269	7.41323	7.64464	1.75231	3.45318
TTF1	transcription termination factor 1	2.89163	13.4704	11.8608	4.02025	4.73994
UBE2Q2P2	ubiquitin conjugating enzyme E2 Q2 pseudogene 2	2.89144	8.02581	8.89569	2.24317	3.60912
ABHD13	abhydrolase domain containing 13	2.8895	6.07417	5.89793	1.63492	2.5084
PHKB	phosphorylase kinase regulatory subunit beta	2.88898	2.80278	3.49417	0.86904	1.3106
NDFIP2	Nedd4 family interacting protein 2	2.88528	4.18475	6.33712	0.914684	2.73205
ZBTB1	zinc finger and BTB domain containing 1	2.88464	6.73648	8.11701	1.63103	3.51814
PRIMPOL	primase and DNA directed polymerase	2.88181	4.92998	5.41285	1.42476	2.16424
CLSPN	claspin	2.8804	39.7432	25.7061	11.6575	11.0648
NEK2	NIMA related kinase 2	2.88029	27.234	39.1719	7.61458	15.4407
ASH1L	ASH1 like histone lysine methyltransferase	2.87972	6.66053	5.66473	1.71838	2.56164
BPTF	bromodomain PHD finger transcription factor	2.87968	14.6522	14.6291	4.27064	5.89762
TARSL2	threonyl-tRNA synthetase 3	2.87835	3.24779	2.91892	0.883639	1.25881
ETF1	eukaryotic translation termination factor 1	2.87742	51.6042	43.7695	13.9659	19.1796
NBPF12	NBPF member 12	2.8774	4.13454	3.56426	0.663352	2.01226
C1GALT1	core 1 synthase, glycoprotein-N-acetylgalactosamine 3-beta-galactosyltransferase 1	2.87735	1.13787	1.37007	0.316103	0.55551
MOB1B	MOB kinase activator 1B	2.87686	1.1412	1.67759	0.364011	0.615804
ANGEL2	angel homolog 2	2.87669	2.05948	1.645	0.551646	0.736109
SAMD8	sterile alpha motif domain containing 8	2.87613	1.31545	2.25554	0.322131	0.919463
SPAG1	sperm associated antigen 1	2.87566	3.20711	3.85499	1.00527	1.45055
SIRT1	sirtuin 1	2.87485	7.34455	8.79044	2.30603	3.30644
ZNF468	zinc finger protein 468	2.87445	3.40621	2.85745	1.12263	1.05645
RSC1A1	regulator of solute carriers 1	2.8739	2.6651	1.52245	0.734884	0.722213
DOCK5	dedicator of cytokinesis 5	2.87023	4.72685	2.47429	1.19054	1.31837
BTBD10	BTB domain containing 10	2.87009	10.2197	9.74578	3.37155	3.58485
CUL3	cullin 3	2.8691	7.56491	6.30804	2.53813	2.29717
RP11-21L23.2		2.8686	0.5932	0.602118	0.158117	0.258573
SCRN3	secernin 3	2.86741	2.29118	2.0696	0.497617	1.02319
NNT-AS1	NNT antisense RNA 1	2.86682	0.66749	0.65583	0.190274	0.271324
NUS1	NUS1 dehydrodolichyl diphosphate synthase subunit	2.86587	6.31253	5.752	1.95301	2.25673
GTF2B	general transcription factor IIB	2.86468	16.4885	13.6618	5.39528	5.12954
CLIP4	CAP-Gly domain containing linker protein family member 4	2.86413	0.776735	1.33347	0.265225	0.471545
RP11-60I3.4		2.86395	11.4377	12.9241	3.28782	5.21854
CDC73	cell division cycle 73	2.86165	19.0377	20.3656	4.99513	8.77429
VBP1	VHL binding protein 1	2.86104	13.2988	11.1494	4.34293	4.20229
MED23	mediator complex subunit 23	2.85933	2.62297	2.88909	0.775025	1.15272
DEPDC1	DEP domain containing 1	2.85846	6.34517	9.35028	1.68401	3.80687
MRPL42	mitochondrial ribosomal protein L42	2.85789	2.01731	1.93542	0.640196	0.7429
AVL9	AVL9 cell migration associated	2.85723	2.544	2.27414	0.664029	1.02227
KPNA4	karyopherin subunit alpha 4	2.85581	8.52913	6.77579	2.40588	2.95334
STAMBPL1	STAM binding protein like 1	2.85577	3.59058	1.90152	0.955097	0.968063
GMCL1	germ cell-less 1, spermatogenesis associated	2.85567	3.54311	3.56765	0.793032	1.69701
VPS4B	vacuolar protein sorting 4 homolog B	2.85342	10.2161	8.00696	2.77351	3.61288
KMT5B	lysine methyltransferase 5B	2.85314	5.48846	5.90793	1.52721	2.46712
TRA2B	transformer 2 beta homolog	2.84945	29.2379	29.7973	9.08623	11.6318
POLE2	DNA polymerase epsilon 2, accessory subunit	2.84582	1.89069	2.46148	0.623073	0.906249
ZNF182	zinc finger protein 182	2.8435	1.85467	3.17788	0.47223	1.29762
ZFC3H1	zinc finger C3H1-type containing	2.84312	7.46085	8.68388	2.26959	3.40894
RP11-56B16.4		2.84285	15.0709	9.20653	4.4766	4.06321
TRIT1	tRNA isopentenyltransferase 1	2.84206	5.06917	5.40163	1.49341	2.19081
GLMN	glomulin, FKBP associated protein	2.83977	7.92387	4.65401	2.22713	2.20206
PLRG1	pleiotropic regulator 1	2.8342	6.96553	8.19755	2.74226	2.60778
PAPOLA	poly(A) polymerase alpha	2.83378	14.3386	21.832	3.8537	8.91037
SLU7	SLU7 homolog, splicing factor	2.83376	17.2023	22.8522	6.64449	7.49023
HIVEP2	HIVEP zinc finger 2	2.83274	4.38791	5.21764	0.889132	2.50178
ITPR2	inositol 1,4,5-trisphosphate receptor type 2	2.83241	2.24923	4.16369	0.623836	1.64028
RSRC2	arginine and serine rich coiled-coil 2	2.83163	115.069	132.269	27.0669	60.2816
KIF2A	kinesin family member 2A	2.82935	6.85942	6.66861	1.88978	2.89155
F3	coagulation factor III, tissue factor	2.82883	55.21	78.8258	14.0378	33.3443
PLEKHA8	pleckstrin homology domain containing A8	2.82843	1.76259	1.48385	0.463256	0.684533
CSGALNACT2	chondroitin sulfate N-acetylgalactosaminyltransferase 2	2.82748	7.20355	6.55595	1.67829	3.18805
ZNF181	zinc finger protein 181	2.82713	0.731863	0.658375	0.176302	0.315447
ZNF510	zinc finger protein 510	2.82599	1.35266	1.4714	0.304739	0.694577
TRNT1	tRNA nucleotidyl transferase 1	2.82556	3.71056	5.16449	1.06107	2.07992
C5orf51	chromosome 5 open reading frame 51	2.82455	1.94742	1.74378	0.528695	0.778132
FAS	Fas cell surface death receptor	2.82391	2.75582	4.84189	0.726653	1.96384
SNX30	sorting nexin family member 30	2.82282	1.3584	1.36195	0.368936	0.594765
NUCB2	nucleobindin 2	2.82267	16.2282	14.0093	5.76815	4.94423
PPP2R3C	protein phosphatase 2 regulatory subunit B''gamma	2.81968	3.77873	5.46606	1.0009	2.27777
PRR14L	proline rich 14 like	2.8192	3.1942	3.47733	0.876234	1.49022
MET	MET proto-oncogene, receptor tyrosine kinase	2.81881	12.6766	14.7135	3.18591	6.531
DNAJC21	DnaJ heat shock protein family (Hsp40) member C21	2.8185	74.4154	60.831	21.4082	26.577
SNX6	sorting nexin 6	2.81838	9.59008	13.8447	2.58349	5.73151
SEC63	SEC63 homolog, protein translocation regulator	2.81731	37.293	39.5715	11.6342	15.6488
NAA50	N-alpha-acetyltransferase 50, NatE catalytic subunit	2.81714	25.1293	12.3811	7.45513	5.85995
RMND1	required for meiotic nuclear division 1 homolog	2.81669	5.06264	4.52916	1.14831	2.25703
STX7	syntaxin 7	2.81573	1.82689	1.85498	0.52358	0.784027
AGO4	argonaute RISC component 4	2.81522	1.22211	1.26235	0.364841	0.517669
UBN2	ubinuclein 2	2.81477	0.711486	1.12465	0.235963	0.416357
TTN	titin	2.81273	0.0399016	0.0342178	0.00866613	0.0176852
CRIM1	cysteine rich transmembrane BMP regulator 1	2.81239	21.8881	14.081	5.80637	6.9831
RCHY1	ring finger and CHY zinc finger domain containing 1	2.81126	5.44067	3.34452	1.68273	1.44227
ZC3H13	zinc finger CCCH-type containing 13	2.81114	77.5357	64.7964	23.8878	26.7436
RNF139	ring finger protein 139	2.80981	2.46397	2.56328	0.750111	1.03907
PBRM1	polybromo 1	2.80725	3.34187	4.40536	0.976471	1.78325
PDCD10	programmed cell death 10	2.8048	23.5283	33.3726	5.29586	14.9912
DUSP5	dual specificity phosphatase 5	2.80397	5.54506	6.31033	2.25307	1.97501
SRGAP2D	SLIT-ROBO Rho GTPase activating protein 2D (pseudogene)	2.801	4.68131	6.69876	1.19019	2.87268
RP11-157G21.2		2.79965	2.82679	2.01706	0.729783	1.00038
BRWD1	bromodomain and WD repeat domain containing 1	2.79734	1.85017	1.55352	0.59345	0.623308
UAP1	UDP-N-acetylglucosamine pyrophosphorylase 1	2.79662	17.0917	12.8478	6.16049	4.54509
DARS-AS1	DARS1 antisense RNA 1	2.79659	4.23973	5.04288	1.46936	1.84991
LGALS8	galectin 8	2.79617	3.91129	4.70419	1.16046	1.92071
RFC1	replication factor C subunit 1	2.79617	25.3336	19.4023	8.48595	7.51303
UBA2	ubiquitin like modifier activating enzyme 2	2.79594	84.9724	67.8544	25.918	28.7421
CRNKL1	crooked neck pre-mRNA splicing factor 1	2.79575	12.8415	11.5706	5.29738	3.43447
USP48	ubiquitin specific peptidase 48	2.79295	10.5518	13.4374	3.39272	5.19649
DCTN6	dynactin subunit 6	2.79287	14.6498	11.9561	4.77	4.75637
MUT	methylmalonyl-CoA mutase	2.7921	3.20449	5.15447	1.08045	1.91334
VWA8	von Willebrand factor A domain containing 8	2.79175	3.66311	4.09763	1.05851	1.72138
NIFK	nucleolar protein interacting with the FHA domain of MKI67	2.79172	35.6866	24.7116	11.1208	10.5139
NORAD	non-coding RNA activated by DNA damage	2.7902	36.2446	49.5485	7.71096	23.0371
KATNAL1	katanin catalytic subunit A1 like 1	2.78877	4.47465	4.94927	1.26304	2.11619
UBE2Q2	ubiquitin conjugating enzyme E2 Q2	2.7876	8.21621	7.58134	2.14135	3.52573
DOCK9	dedicator of cytokinesis 9	2.78708	1.46477	1.79155	0.432459	0.735903
ZFYVE9	zinc finger FYVE-type containing 9	2.78636	2.1515	2.27535	0.551499	1.03726
TOR1AIP2	torsin 1A interacting protein 2	2.78621	2.26351	2.40119	0.569639	1.10457
ZBTB21	zinc finger and BTB domain containing 21	2.78427	2.16714	1.86167	0.557242	0.889744
DYRK1A	dual specificity tyrosine phosphorylation regulated kinase 1A	2.78393	3.34869	2.67075	0.620157	1.54205
SEC63P1	SEC63 homolog, protein translocation regulator pseudogene 1	2.78294	3.6967	3.47348	1.25868	1.3178
FAM175B	abraxas 2, BRISC complex subunit	2.78287	14.0858	13.0351	4.09835	5.64729
BUB1B	BUB1 mitotic checkpoint serine/threonine kinase B	2.78215	44.2357	60.8784	14.0351	23.7466
TBC1D12	TBC1 domain family member 12	2.7816	1.2832	1.68624	0.266028	0.801504
CENPI	centromere protein I	2.78062	0.754864	0.62811	0.187484	0.309878
PSMC2	proteasome 26S subunit, ATPase 2	2.78054	37.452	36.4458	12.7811	13.7957
ZNF280D	zinc finger protein 280D	2.78016	0.604163	0.531991	0.139834	0.268831
ECHDC1	ethylmalonyl-CoA decarboxylase 1	2.7801	36.2136	34.5448	11.7125	13.7393
SSB	small RNA binding exonuclease protection factor La	2.77978	130.253	124.354	41.3681	50.2245
C12orf29	chromosome 12 open reading frame 29	2.77925	4.24826	2.97311	1.14111	1.4572
HECTD2	HECT domain E3 ubiquitin protein ligase 2	2.77818	0.265628	0.281981	0.0701403	0.12697
ZC3H8	zinc finger CCCH-type containing 8	2.77772	5.58797	4.16979	1.4841	2.02876
CCDC93	coiled-coil domain containing 93	2.7766	11.0399	6.6699	2.6071	3.77111
MTMR9	myotubularin related protein 9	2.77567	0.667611	0.598056	0.267687	0.188299
AL109923.1		2.7746	13.8243	17.1807	4.71095	6.46361
HSDL2	hydroxysteroid dehydrogenase like 2	2.77266	13.8807	13.9749	4.79613	5.25037
CDS1	CDP-diacylglycerol synthase 1	2.77261	1.75916	2.40926	0.445747	1.05768
SEPT11	septin 11	2.77256	11.4502	11.6388	3.28843	5.03925
SEPT10	septin 10	2.77176	18.3324	19.48	5.73169	7.91032
RNGTT	RNA guanylyltransferase and 5'-phosphatase	2.77144	3.08101	2.87086	0.973774	1.1738
RP1-191J18.66		2.77064	5.89687	5.82037	1.70241	2.52666
FAM210A	family with sequence similarity 210 member A	2.7699	5.56068	3.38606	1.17999	2.05
MTUS1	microtubule associated scaffold protein 1	2.76977	2.08665	4.08352	0.73586	1.49183
AC013461.1		2.76934	5.35944	4.16383	1.65985	1.77897
C11orf54	chromosome 11 open reading frame 54	2.76906	1.14363	1.09965	0.352436	0.457688
ERI1	exoribonuclease 1	2.76876	4.95675	5.75118	1.21111	2.65629
TAF7	TATA-box binding protein associated factor 7	2.76802	85.3445	104.436	18.7567	49.8053
C8orf44-SGK3	C8orf44-SGK3 readthrough	2.76769	1.71804	2.19318	0.371956	1.04122
ZCCHC10	zinc finger CCHC-type containing 10	2.76457	6.32265	7.46659	1.61166	3.37617
CERS6	ceramide synthase 6	2.76402	2.89899	2.14396	0.70179	1.12271
DHX40	DEAH-box helicase 40	2.7611	6.5851	6.92797	2.10811	2.78599
PRKAA2	protein kinase AMP-activated catalytic subunit alpha 2	2.76087	0.580021	0.490353	0.196834	0.190861
IKZF5	IKAROS family zinc finger 5	2.76066	1.64288	1.70523	0.514964	0.697831
DOCK7	dedicator of cytokinesis 7	2.76064	1.10757	0.795494	0.427872	0.261484
OLR1	oxidized low density lipoprotein receptor 1	2.76004	15.0434	29.7686	5.50487	10.7311
RP11-435D7.3		2.75944	80.8867	61.8847	25.0045	26.7347
IGF2BP3	insulin like growth factor 2 mRNA binding protein 3	2.7586	4.99352	5.77827	1.32394	2.58086
ABCA11P	ATP binding cassette subfamily A member 11, pseudogene	2.75846	2.69702	2.26658	0.976684	0.822723
TMEM87A	transmembrane protein 87A	2.7559	6.49541	6.18661	1.5982	3.00356
KIF16B	kinesin family member 16B	2.75528	4.96488	5.68051	1.62156	2.24208
PIGF	phosphatidylinositol glycan anchor biosynthesis class F	2.75486	1.16775	1.37393	0.384658	0.53796
MTMR2	myotubularin related protein 2	2.75476	6.53389	4.12055	2.07016	1.79748
HPS5	HPS5 biogenesis of lysosomal organelles complex 2 subunit 2	2.75399	3.32837	2.33309	0.583866	1.47187
C4orf33	chromosome 4 open reading frame 33	2.75336	0.409727	0.541652	0.136481	0.209053
BTBD7	BTB domain containing 7	2.75311	1.93204	2.01884	0.380161	1.0549
SETD7	SET domain containing 7, histone lysine methyltransferase	2.75293	9.60534	5.2015	2.70964	2.66893
VRK2	VRK serine/threonine kinase 2	2.75254	10.5931	6.96885	2.92784	3.45244
MCTP2	multiple C2 and transmembrane domain containing 2	2.75246	0.74155	1.15648	0.232666	0.45691
DSG2	desmoglein 2	2.75222	14.5613	18.6564	4.04525	8.02421
RNF168	ring finger protein 168	2.74981	11.5843	12.7556	2.82358	6.02791
UVSSA	UV stimulated scaffold protein A	2.74944	1.74053	1.31717	0.550238	0.561879
RHOT1	ras homolog family member T1	2.74823	2.73177	3.10933	0.924636	1.20077
RAP1B	RAP1B, member of RAS oncogene family	2.74811	5.67093	4.31251	1.57797	2.05487
SLC25A30	solute carrier family 25 member 30	2.74669	1.25015	1.23839	0.352302	0.55371
NDUFAF7	NADH:ubiquinone oxidoreductase complex assembly factor 7	2.74388	6.6164	4.713	2.0071	2.12188
GGNBP2	gametogenetin binding protein 2	2.74354	12.2421	9.29237	3.6941	4.15505
[truncated: 2,022 more rows]

## Sheet: Table S10
SUNE1&CNE2 Cirbp+42℃ vs Cirbp
Gene symbol	Description (Full name)	Fold difference	CNE2 Cirbp+42℃	SUNE1 Cirbp+42℃	CNE2 Cirbp	SUNE1 Cirbp
LIG4	DNA ligase 4	6.31846	3.07709	1.7075	0.335752	0.421489
ATR	ATR serine/threonine kinase	5.10149	2.77824	2.58244	0.453812	0.596995
ATRX	ATRX chromatin remodeler	4.91263	15.9115	21.8002	2.34655	5.32994
NBN	nibrin	4.87519	15.9847	9.61561	2.93106	2.32009
BRCA2	BRCA2 DNA repair associated	4.76283	2.49453	2.83724	0.270034	0.84942
TOPBP1	DNA topoisomerase II binding protein 1	4.6628	14.9255	14.1723	2.70737	3.53304
REV1	REV1 DNA directed polymerase	4.53647	3.25067	2.95197	0.464502	0.902782
RAD18	RAD18 E3 ubiquitin protein ligase	4.529	6.4608	4.04602	1.29724	1.02266
PMS1	PMS1 homolog 1, mismatch repair system component	4.36709	3.37886	3.1136	0.743502	0.743177
RAD50	RAD50 double strand break repair protein	4.33616	28.312	28.8711	5.90173	7.28577
ATM	ATM serine/threonine kinase	4.29181	1.57154	1.71962	0.264004	0.502843
BCLAF1	BCL2 associated transcription factor 1	4.2015	68.0632	47.7683	17.2097	10.3594
BRIP1	BRCA1 interacting helicase 1	4.18912	1.89945	1.84085	0.410124	0.482736
XRCC2	X-ray repair cross complementing 2	4.18424	10.2947	7.23675	1.65414	2.53573
CDK6	cyclin dependent kinase 6	4.0969	2.26801	2.14956	0.30336	0.77491
MSH2	mutS homolog 2	4.03078	10.8122	7.57815	2.4754	2.08708
BLM	BLM RecQ like helicase	3.98724	2.89869	3.21495	0.691392	0.841907
MLH3	mutL homolog 3	3.92892	1.11215	1.60643	0.184933	0.507008
RBBP8	RB binding protein 8, endonuclease	3.9033	19.6014	17.9498	3.9782	5.64218
TDG	thymine DNA glycosylase	3.79268	11.7968	9.54323	2.58359	3.04305
BRCA1	BRCA1 DNA repair associated	3.74101	9.33876	7.2521	2.0265	2.40837
CDK5R1	cyclin dependent kinase 5 regulatory subunit 1	3.59117	0.91844	0.489473	0.229882	0.162167
RBL1	RB transcriptional corepressor like 1	3.49429	5.56507	5.18744	0.785456	2.29171
MRE11A	MRE11 homolog, double strand break repair nuclease	3.38643	11.7981	12.2519	3.36197	3.73992
BARD1	BRCA1 associated RING domain 1	3.34474	1.35737	1.19889	0.291336	0.472927
CCNH	cyclin H	3.27905	6.98564	6.41823	1.80957	2.27816
RAD1	RAD1 checkpoint DNA exonuclease	3.25623	79.7966	45.9658	22.842	15.7801
RB1	RB transcriptional corepressor 1	3.01249	3.79014	4.10475	0.967001	1.65372
CASP3	caspase 3	3.00603	7.25211	5.43	1.85452	2.36437
BCCIP	BRCA2 and CDKN1A interacting protein	2.98805	235.124	187.13	77.0857	64.2289
MDM2	MDM2 proto-oncogene	2.97379	3.97934	3.64493	1.09341	1.47041
XIAP	X-linked inhibitor of apoptosis	2.95457	2.40108	2.24643	0.481461	1.09153
RAD21	RAD21 cohesin complex component	2.93178	67.3746	102.036	20.0651	37.7191
SIRT1	sirtuin 1	2.87485	7.34455	8.79044	2.30603	3.30644
FAS	Fas cell surface death receptor	2.82391	2.75582	4.84189	0.726653	1.96384
RFC1	replication factor C subunit 1	2.79617	25.3336	19.4023	8.48595	7.51303
RNF168	ring finger protein 168	2.74981	11.5843	12.7556	2.82358	6.02791
MCL1	MCL1 apoptosis regulator, BCL2 family member	2.6844	58.627	42.8376	17.6747	20.1232
SUMO1	small ubiquitin like modifier 1	2.64911	45.0843	48.3364	15.7743	19.4907
RAD17	RAD17 checkpoint clamp loader component	2.53163	11.7485	10.5717	4.06397	4.75257
NEIL3	nei like DNA glycosylase 3	2.52604	10.7067	8.81451	3.63383	4.09415
MBD4	methyl-CpG binding domain 4, DNA glycosylase	2.43552	17.9854	14.1769	6.66029	6.5452
MAD2L1	mitotic arrest deficient 2 like 1	2.42863	7.47251	6.48296	2.64582	3.10042
MSH3	mutS homolog 3	2.40981	4.62921	4.61662	1.64999	2.18675
ERCC5	ERCC excision repair 5, endonuclease	2.39817	14.9272	13.1553	5.73058	5.97939
EXO1	exonuclease 1	2.36287	8.90836	7.72918	2.77511	4.26614
CCNA2	cyclin A2	2.33346	34.7417	31.3504	11.5288	16.7948
CUL1	cullin 1	2.29472	22.1822	16.8367	7.72176	9.28202
NEIL1	nei like DNA glycosylase 1	2.28321	0.842512	0.743257	0.313144	0.38139
CRY1	cryptochrome circadian regulator 1	2.26447	4.91248	3.29741	1.67314	1.95238
RAD51C	RAD51 paralog C	2.25562	3.58712	3.22038	1.4261	1.59193
CDK7	cyclin dependent kinase 7	2.23451	12.8164	16.5716	4.9017	8.25019
TP53BP2	tumor protein p53 binding protein 2	2.2316	9.25556	8.3311	2.49548	5.38526
RAD23A	RAD23 homolog A, nucleotide excision repair protein	0.559912	77.6313	85.1012	161.985	128.655
TP53	tumor protein p53	0.534946	4.55203	7.1944	9.84968	12.1085
APEX2	apurinic/apyrimidinic endodeoxyribonuclease 2	0.519477	4.369	6.58233	10.4513	10.6301
H2AFX	H2A.X variant histone	0.517559	39.0979	56.6018	90.0742	94.8317
FANCG	FA complementation group G	0.49996	5.34373	5.61737	13.7554	8.16861
BAX	BCL2 associated X, apoptosis regulator	0.490154	10.973	12.0858	30.888	16.1559
POLL	DNA polymerase lambda	0.461916	0.828223	1.59739	2.09256	3.15864
MAD2L2	mitotic arrest deficient 2 like 2	0.461401	7.25757	8.42633	20.3726	13.6192
TREX1	three prime repair exonuclease 1	0.456004	5.45579	6.62616	14.6291	11.8662
SMUG1	single-strand-selective monofunctional uracil-DNA glycosylase 1	0.440202	0.868052	1.17083	2.74329	1.88839
MPG	N-methylpurine DNA glycosylase	0.401812	6.14397	9.6569	21.9922	17.3318
CIB1	calcium and integrin binding 1	0.365401	13.9149	13.2626	50.9389	23.4381
BAK1	BCL2 antagonist/killer 1	0.353808	2.99296	3.41098	10.7208	7.37922
BAD	BCL2 associated agonist of cell death	0.332096	9.56741	11.6476	41.7823	22.0999
NTHL1	nth like DNA glycosylase 1	0.298677	40.7206	38.5218	194.256	71.0555

## Sheet: Table S11
Cirbp+42℃&Cirbp
GO terms representing biological process
GO ID	GO terms representing biological process (GO description)	Count	Genes	p-value
GO:0007049	cell cycle	419	RP11-646I6.6;BUB1B;RP11-144L1.8;CTC-428H11.2;DLG1;CDC73;RP11-562A8.5;ALMS1;PRIM1;OFD1;RP5-867C24.5;AC019097.7;PIK3C3;ITGB1P1;AKAP9;LMLN;AHR;CEP70;CEP78;NSL1;PDS5A;PDS5B;RAD1;XPO1;WDR43;RP11-540B6.6;BACH1;TTK;TTN;HMMR;RP11-1186N24.5;SENP6;SENP5;BRCC3;BLM;ANAPC4;RPS6KA3;SPDL1;PSMD14;DNAJC3;HES1;NUP133;NDC1;FSBP;CDC7;NEDD1;SMC3;PLRG1;SMC5;SMC4;MLK7-AS1;RIF1;RP11-499P20.2;HMMR-AS1;CUL1;CUL2;PBRM1;TUB…	3.53363e-17
GO:0000075	cell cycle checkpoint	67	BRCA1;MAD2L1;RAD17;NPM1P46;CLSPN;MSH2;ATM;GEN1;RP11-62J1.3;ATR;RAD1;BRIP1;NPM1P21;BUB1;MDM2;DLG1;TOP2B;AC013461.1;MRE11A;CCNA2;ATF2;MDM4;BUB1B;KNTC1;CRY1;RB1;TTK;RP11-522I20.3;BRCC3;NBN;MLK7-AS1;NPM1P6;NAE1;DUSP1;CNOT6;FANCI;TOP2A;RP11-499P20.2;CDC5L;PLK2;INTS7;CENPJ;CLOCK;CEP63;CENPF;NPM1P9;WAC;BLM;DNA2;NPM1P19;CASC5;ZWILCH;THOC1;NPM1;TAOK1;RP11-75L1.2;CNOT6L;RBBP8;SPDL1;CNOT7;PTPN11;FEM1B;CDC14…	2.83951e-06
GO:0000278	mitotic cell cycle	272	PIBF1;RAD17;RP11-646I6.6;TMOD3;BUB1B;PLK2;PLK4;CEP78;KIF2A;CTC-428H11.2;BORA;MTBP;DLG1;SUGT1;NUP133;CDC73;WAPL;RP11-562A8.5;CLIP1;EML4;CEP126;PRIM1;DLGAP5;EDN1;CUL5;USP47;KLHL9;ZNF268;CUL1;SETDB2;CUL3;AC019097.7;BRCA2;DDX3X;CENPJ;NUF2;CENPF;CENPE;CENPC;CEP152;RINT1;TPR;NUPL2;HECA;MDM2;USP16;USP37;EIF4EP2;NDC1;SPDL1;RBBP8;KIF15;MIS12;PTPN11;ITGB1P1;AKAP9;KIF23;CD2AP;RANBP2;DBF4;NCAPG;APC;RNF2;SGO1…	1.01201e-17
GO:0007093	mitotic cell cycle checkpoint	45	MAD2L1;RAD17;NPM1P46;CLSPN;MSH2;ATM;GEN1;RP11-62J1.3;NPM1P21;DLG1;MRE11A;CCNA2;ATF2;MDM4;BUB1B;KNTC1;RB1;TTK;RP11-522I20.3;NBN;NPM1P9;NPM1P6;NAE1;DUSP1;CNOT6;FANCI;TOP2A;PLK2;BUB1;CENPJ;RP11-499P20.2;CENPF;TOP2B;BLM;RINT1;NPM1P19;ZWILCH;MDM2;NPM1;CNOT6L;CNOT7;RP11-75L1.2;APC;NABP1;TPR	0.000145879
GO:0044839	cell cycle G2/M phase transition	62	VPS4B;SDCCAG8;CLSPN;PCM1;ATM;PLK4;HSP90AA2P;KIF14;RP11-144L1.8;LATS1;CDC7;NPM1P21;CEP290;BORA;NPM1P46;MRE11A;NEK2;CEP135;HAUS6;RAD51C;BACH1;MASTL;HAUS3;HAUS1;ARPP19;PPP1R12A;NPM1P9;NPM1P6;NAE1;OFD1;HSP90AA6P;CUL1;FANCI;NBN;HMMR;CENPJ;CEP63;CENPF;CDK7;ALMS1;BLM;RINT1;FGFR1OP;NPM1P19;CCP110;CCNA2;NPM1;RP11-62J1.3;CEP152;PPP1CB;TAF2;HMMR-AS1;CEP78;AKAP9;RP11-485O10.2;CEP57;RP11-75L1.2;CEP70;NEDD1;HS…	2.62886e-06
GO:0044843	cell cycle G1/S phase transition	69	PLK2;ANXA1;MTBP;CTD-2349P21.9;RP11-1212A22.1;KIF14;LATS2;LATS1;STXBP4;ADAM17;NPM1P21;NPM1P46;KLF11;CDC73;SPDYA;MDM4;BACH1;PLRG1;RPS6KB1;RB1;CUL4B;PRIM1;NPM1P9;NPM1P6;CUL5;AC138969.4;USP37;CNOT7;CNOT6;CUL2;CUL3;ITGB1;RP11-1186N24.5;ATM;DDX3X;CENPJ;ORC4;RP11-92F20.1;ORC2;ORC3;RDX;RP11-75L1.2;NPM1P19;RP11-646I6.6;EIF4E;MDM2;NPM1;NPAT;MCM8;EIF4EP2;RP11-62J1.3;CNOT6L;RBBP8;PKD2;ITGB1P1;ID2;CUL1;CDC7;P…	1.48033e-05
GO:0006281	DNA repair	163	RAD17;NPM1P46;ZRANB3;SUMO1;UVRAG;POLG2;TIGAR;PPP4R2;RP5-1112D6.8;SLC30A9;SMG1;LIG4;NABP1;BRCA1;AC019097.7;BRCA2;BARD1;WRN;SMARCAD1;REV3L;PMS1;SETD2;UBR5;RBBP8;DDX1;EID3;CCNH;CLSPN;COPS2;ZBTB1;COPS4;COPS5;DEK;RAD1;AC108463.2;XRCC2;SHPRH;KIN;EMSY;JMY;SMG1P1;USP45;USP47;EXO1;SMG1P5;RP11-522I20.3;RRM2B;HMGB1P21;RNF138;PSME4;SUPT16H;SIRT1;RAD50;BRCC3;KB-431C1.5;MMS22L;BLM;BCCIP;RECQL;POLR2B;REV1;PAXIP…	1.87318e-14
GO:0000731	DNA synthesis involved in DNA repair	30	ATM;RFC1;ZBTB1;RFC3;RP5-1112D6.8;BRIP1;XRCC2;POLK;RMI1;RCHY1;MRE11A;EXO1;RAD51AP1;NBN;PRIMPOL;BRCA1;SIRT1;BRCA2;BARD1;WRN;BLM;DNA2;REV1;RAD51C;RBBP8;PALB2;REV3L;POLE2;TH2LCRR;RAD50	2.56287e-05
GO:0006298	mismatch repair	13	HMGB1P1;HMGB1P3;HMGB1P8;MLH3;MSH2;EXO1;TDG;HMGB1P14;MSH3;HMGB1P21;PMS1;SETD2;HMGB1	0.00336879
GO:0000726	non-recombinational repair	27	POLQ;SUMO1;ATM;DEK;DCLRE1C;DCLRE1A;MRE11A;RP11-522I20.3;UVRAG;LIG4;HERC2P9;NBN;RNF138;BRCA1;HERC2P3;HERC2P2;RIF1;BARD1;RP11-499P20.2;BRCC3;PAXIP1;UBE2V2;RBBP8;PSMD14;RNF168;TH2LCRR;RAD50	0.000255112
GO:0006974	cellular response to DNA damage stimulus	226	PARPBP;RAD17;NPM1P46;ZRANB3;SUMO1;UVRAG;CDKN2AIP;PLK2;TIGAR;SPRED1;PPP4R2;RP5-1112D6.8;SLC30A9;PMAIP1;MDM2;TOPORS;SMG1;ZBTB38;BCLAF1;LIG4;CTD-2349P21.11;SETD7;DYRK1A;NABP1;BRCA1;AC019097.7;BRCA2;CENPJ;BARD1;WRN;RP11-864G5.3;SMARCAD1;REV3L;RINT1;PMS1;THOC1;SETD2;MDM4;UBR5;RBBP8;FEM1B;PTPN11;RBBP6;DDX5;DDX1;APC;TOP2A;CCNH;CLSPN;COPS2;FSBP;ZBTB1;COPS4;COPS5;DEK;RAD1;AC108463.2;XRCC2;SHPRH;KIN;EMSY;J…	3.46442e-15
GO:0042770	signal transduction in response to DNA damage	33	PLK2;PMAIP1;NPM1P46;ATM;SPRED1;RP11-62J1.3;ATR;NPM1P21;ANKRD1;MDM4;NBN;NPM1P9;DYRK1A;CNOT7;CNOT6;BRCA1;CDC5L;BRCA2;CENPJ;CEP63;PAXIP1;NPM1P6;RP11-75L1.2;NPM1P19;ATRX;MDM2;NPM1;CNOT6L;MYO6;DDX5;RINT1;SIRT1;SP100	0.00437223
GO:0030330	DNA damage response, signal transduction by p53 class mediator	30	PMAIP1;NPM1P46;PLK2;SPRED1;RP11-62J1.3;ATR;NPM1P21;ANKRD1;ATM;MDM4;NBN;NPM1P9;DYRK1A;CNOT7;CNOT6;BRCA1;SIRT1;BRCA2;CENPJ;PAXIP1;NPM1P6;RP11-75L1.2;NPM1P19;ATRX;MDM2;NPM1;CNOT6L;MYO6;DDX5;SP100	0.00458898
GO:0072331	signal transduction by p53 class mediator	63	PLK2;RFC3;HDAC2;RAD17;NPM1P46;MSH2;ATM;SPRED1;PRKAA1;SUPT16HP1;RP11-62J1.3;ZMAT3;ATR;RAD1;NPM1P21;BRIP1;RMI1;TOPORS;TRIM24;MRE11A;ANKRD1;MDM4;EXO1;WRN;TAF4B;CDK5R1;NBN;NPM1P19;NPM1P9;DYRK1A;RRM2B;CNOT7;CNOT6;BRCA1;SIRT1;BRCA2;CENPJ;BARD1;SUPT16H;PRKAA2;BLM;RRN3;DNA2;JMY;TP53BP2;ATRX;MDM2;PAXIP1;NPM1;PMAIP1;NPM1P6;CNOT6L;RBBP8;TAF2;TOPBP1;MYO6;DDX5;RP11-75L1.2;TH2LCRR;RAD50;TAF9B;KAT6A;SP100	0.00105723
GO:0000077	DNA damage checkpoint	45	RAD17;NPM1P46;CLSPN;MSH2;ATM;RP11-62J1.3;ATR;RAD1;NPM1P21;BRIP1;MDM2;AC013461.1;MRE11A;CCNA2;MDM4;CLOCK;CRY1;NBN;MLK7-AS1;NPM1P6;CNOT7;CNOT6;FANCI;BRCA1;CDC5L;PLK2;INTS7;CENPJ;CEP63;BRCC3;NPM1P9;WAC;BLM;RINT1;NPM1P19;THOC1;NPM1;TAOK1;CNOT6L;RBBP8;FEM1B;PTPN11;CDC14B;RP11-75L1.2;ATF2	0.000112983
GO:0031572	G2 DNA damage checkpoint	13	BRCA1;MRE11A;CCNA2;CLSPN;ATM;BRCC3;CDC14B;BLM;RINT1;RBBP8;NBN;TAOK1;FANCI	0.00772389
GO:0007095	mitotic G2 DNA damage checkpoint	7	MRE11A;CCNA2;ATM;BLM;RINT1;NBN;FANCI	0.016632
GO:0044773	mitotic DNA damage checkpoint	24	NPM1P46;MSH2;PLK2;RP11-62J1.3;NPM1P21;MRE11A;CCNA2;MDM4;NBN;NPM1P9;NPM1P6;CNOT7;CNOT6;FANCI;ATM;CENPJ;BLM;RINT1;NPM1P19;MDM2;NPM1;CNOT6L;RP11-75L1.2;ATF2	0.0270631
GO:0072422	signal transduction involved in DNA damage checkpoint	18	CDC5L;PLK2;CENPJ;CNOT7;MDM4;ATM;CNOT6L;RP11-62J1.3;NPM1P6;RINT1;NPM1P19;NPM1P9;NPM1P21;MDM2;NPM1;CNOT6;RP11-75L1.2;NPM1P46	0.0295038
GO:1902402	signal transduction involved in mitotic DNA damage checkpoint	17	CNOT6L;PLK2;CENPJ;NPM1;MDM4;ATM;RP11-62J1.3;NPM1P6;RINT1;NPM1P19;NPM1P9;NPM1P21;MDM2;CNOT7;CNOT6;RP11-75L1.2;NPM1P46	0.0403087
GO:0006302	double-strand break repair	65	BRCA1;POLQ;SUMO1;UVRAG;MSH2;ATM;PPP4R2;GEN1;SMC6;DEK;FSBP;BRIP1;XRCC2;DCLRE1C;DCLRE1A;MRE11A;RAD54B;RAD51AP1;WDR48;ESCO2;RAD21;SMC5;PARPBP;SMARCA5;LIG4;RP11-522I20.3;HERC2P2;NBN;RNF138;CDC7;SETX;NABP1;RP11-499P20.2;HERC2P3;BRCA2;RIF1;BARD1;HERC2P9;BRCC3;KB-431C1.5;FIGNL1;BLM;SMARCAD1;DNA2;RECQL;WRN;UBE2V2;PAXIP1;RAD51C;APLF;UBR5;MCM8;TRIP12;FAN1;MMS22L;RBBP8;PSMD14;PALB2;RNF168;DDX1;TH2LCRR;RAD50…	3.00742e-07
GO:0000724	double-strand break repair via homologous recombination	32	POLQ;ATM;PPP4R2;GEN1;FSBP;XRCC2;CDC7;MRE11A;RAD54B;PARPBP;WDR48;SMC5;SMC6;RAD51AP1;NBN;RNF138;NABP1;BRCA1;BRCA2;MMS22L;FIGNL1;FAN1;RECQL;RAD51C;MCM9;MCM8;BLM;RBBP8;PSMD14;PALB2;TH2LCRR;RAD50	0.000182205
GO:0000729	DNA double-strand break processing	15	BRCA1;RBBP8;MRE11A;BARD1;RP11-499P20.2;ATM;BLM;RP11-522I20.3;DNA2;NBN;TH2LCRR;RAD50;RNF138;UBE2V2;SMARCAD1	2.90707e-05
GO:2000779	regulation of double-strand break repair	14	RIF1;POLQ;RAD51AP1;RP11-499P20.2;PARPBP;KB-431C1.5;PPP4R2;FIGNL1;RP11-522I20.3;DEK;UBR5;TRIP12;SLF2;SLF1	0.00625623
GO:2001032	regulation of double-strand break repair via nonhomologous end joining	4	RP11-499P20.2;RP11-522I20.3;DEK;RIF1	0.0495673
GO:0006266	DNA ligation	9	HMGB1P1;HMGB1P3;HMGB1P8;HMGB1;HMGB1P14;LIG4;HMGB1P21;APLF;TOP2A	0.005220
GO:0015074	DNA integration	7	RP11-499P20.2;THAP9;RLF;RP11-522I20.3;C11orf58;ZNF91;GIN1	0.00655516
GO:0031570	DNA integrity checkpoint	51	BRCA1;TOP2B;RAD17;NPM1P46;CLSPN;MSH2;ATM;RP11-62J1.3;ATR;RAD1;NPM1P21;BRIP1;THOC1;AC013461.1;MRE11A;CCNA2;MDM4;CLOCK;CRY1;RP11-522I20.3;NBN;MLK7-AS1;NPM1P6;NAE1;CNOT7;CNOT6;FANCI;TOP2A;RP11-499P20.2;CDC5L;PLK2;INTS7;CENPJ;CEP63;BRCC3;NPM1P9;WAC;BLM;DNA2;NPM1P19;MDM2;NPM1;TAOK1;RP11-75L1.2;CNOT6L;RBBP8;FEM1B;PTPN11;CDC14B;RINT1;ATF2	1.15309e-05
GO:0044774	mitotic DNA integrity checkpoint	30	NPM1P46;CLSPN;MSH2;ATM;RP11-62J1.3;NPM1P21;MRE11A;CCNA2;MDM4;RP11-522I20.3;NBN;NPM1P9;NPM1P6;NAE1;CNOT7;CNOT6;FANCI;TOP2A;PLK2;CENPJ;RP11-499P20.2;BLM;RP11-75L1.2;NPM1P19;MDM2;NPM1;CNOT6L;TOP2B;RINT1;ATF2	0.00227498
GO:0072401	signal transduction involved in DNA integrity checkpoint	18	CDC5L;PLK2;CENPJ;CNOT7;MDM4;ATM;CNOT6L;RP11-62J1.3;NPM1P6;RINT1;NPM1P19;NPM1P9;NPM1P21;MDM2;NPM1;CNOT6;RP11-75L1.2;NPM1P46	0.0295038
GO:1902403	signal transduction involved in mitotic DNA integrity checkpoint	17	CNOT6L;PLK2;CENPJ;NPM1;MDM4;ATM;RP11-62J1.3;NPM1P6;RINT1;NPM1P19;NPM1P9;NPM1P21;MDM2;CNOT7;CNOT6;RP11-75L1.2;NPM1P46	0.0403087
GO:0006289	nucleotide-excision repair	16	GPS1;TP53;RAD23A;AD001527.4;AP003419.11;POLD2;GTF2H4;POLR2E;POLD1;UBA52;POLR2F;POLR2L;NTHL1;POLL;POLR2I;POLR2J	0.0113627
GO:0006284	base-excision repair	14	HMGB1P1;DNA2;NEIL3;POLQ;MBD4;HMGB1P8;HMGB1;TDG;HMGB1P14;WRN;HMGB1P3;NEIL1;HMGB1P21;USP47	0.0125523
GO:0006285	base-excision repair, AP site formation	3	SMUG1;MPG;NTHL1	0.0482123
GO:0010225	response to UV-C	6	IMPACT;BRCA2;WRN;ERCC5;MAP3K4;MDM2	0.0195832
GO:0009411	response to UV	29	PTGS2;MAP4K3;PMAIP1;UVSSA;ZRANB3;USP1;MSH2;RAD18;SIRT1;PRKAA1;ATR;FMR1;TROVE2;IMPACT;USP47;NEDD4;MAP3K4;PIK3R1;FBXW7;ZBTB1;BRCA2;PRIMPOL;WRN;ERCC5;REV1;MDM2;PBK;CASP3;CUL4B	0.0440243

## Sheet: Table S12
Cirbp+42℃&Cirbp
KEGG pathway analysis
Pathway	Count	Genes	p-value
Cell cycle	31	HDAC2;BUB1B;ATM;MAD2L1;ATR;CDC7;CCNA2;SMC3;RB1;TTK;CUL1;AC019097.7;BUB1;RBL1;RAD21;STAG2;ORC4;STAG1;ORC2;ORC3;MDM2;ANAPC4;E2F3;CDC27;CCNH;CDC14B;RP5-867C24.5;DBF4;CDK6;CDK7;RP4-621N11.2	0.00130458
Base excision repair	11	HMGB1P1;HMGB1P3;NEIL3;HMGB1P8;HMGB1;TDG;HMGB1P14;MBD4;NEIL1;POLE2;HMGB1P21	0.00904282
p53 signaling pathway	18	APAF1;FAS;ATM;ATR;CASP3;CCNG1;CDK6;MDM2;MDM4;PMAIP1;THBS1;CCNE2;GADD45G;RCHY1;SESN1;RRM2B;ZMAT3;GORAB	1.67476e-05
